# Supplementary material for: A survey of the sperm whale (Physeter catodon) commensal microbiome
Source: PeerJ. 2019 Jul 4;7:e7257. doi: 10.7717/peerj.7257 (PMC6612419; doi:10.7717/peerj.7257)
Supplement: Table S4 [file peerj-07-7257-s004.xls]

## Sheet: SupplmentaryTableS3
Table S4. Gut microbiomes OUT table of sperm whale and other marine mammals.
	Dolphin.1	Dolphin.2	Dolphin.3	Dolphin.4	Dolphin.5	Dolphin.6	Manatee.1	Manatee.2	Manatee.3	Manatee.4	HumpbackWhale.1	RightWhale.1	RightWhale.2	BelugaWhale.1	HumpbackWhale.2	HumpbackWhale.3	BelugaWhale.2	RightWhale.3	RightWhale.4	RightWhale.5	SeiWhale	RightWhale.6	Spermwhale
Otu1980	0	0	0	0	0	0	0	0	0	0	0	0	0	0	0	415	0	0	0	0	0	0	0
Otu3686	0	0	0	0	0	0	0	0	0	0	0	0	2	0	0	0	0	0	0	0	0	0	0
Otu2702	0	0	0	0	0	0	42	14	0	2	0	0	0	0	0	0	0	0	0	0	0	0	0
Otu3710	0	0	0	0	1	0	4	16	0	4	0	0	0	0	0	0	0	0	0	0	0	0	0
Otu0381	0	0	0	0	0	0	0	0	0	0	0	0	0	0	0	0	0	0	935	0	0	0	0
Otu3547	0	0	0	0	0	0	1	21	0	5	0	0	0	0	0	0	0	0	0	0	0	0	0
Otu0407	0	0	0	0	0	0	0	0	0	1	0	0	0	0	0	0	0	0	0	0	0	0	0
SOTU1105	0	0	0	0	0	0	0	0	0	0	0	0	0	0	0	0	0	0	0	0	0	0	12
Otu2494	0	0	0	0	0	0	0	0	0	0	0	0	0	0	0	0	0	0	0	11	0	0	0
Otu0316	0	0	0	0	0	0	0	0	0	0	0	0	0	0	0	0	0	0	0	0	0	1	0
Otu2365	0	0	0	0	0	0	125	13	6	15	0	0	0	0	0	0	0	0	0	0	0	0	0
Otu1249	0	0	0	0	0	0	0	0	0	0	0	0	34	0	0	0	0	0	4	0	0	10	0
Otu2631	0	0	0	0	0	0	0	0	0	0	0	0	0	0	0	6	0	0	0	0	1	0	0
Otu3365	0	0	0	0	0	0	0	0	0	0	0	2	0	0	0	0	0	0	0	0	0	0	0
Otu0918	0	0	0	0	0	0	0	0	0	0	0	22	27	0	0	0	0	9	23	0	0	144	21
Otu1253	0	0	0	0	0	0	0	0	0	0	28	0	90	0	0	216	0	0	70	0	0	44	0
Otu0209	0	0	0	0	0	0	0	0	0	1	0	0	0	0	0	0	0	0	0	0	0	0	0
Otu1843	0	0	0	0	0	0	0	0	0	2	0	38	7	0	0	1	0	23	30	23	3	63	0
Otu1047	0	0	0	0	0	0	0	0	0	0	0	0	2	0	0	0	0	0	0	50	0	5	0
Otu3318	0	0	0	0	0	0	0	0	0	0	0	298	0	0	0	0	0	0	1	0	0	0	0
SOTU1115	0	0	0	0	0	0	0	0	0	0	0	0	0	0	0	0	0	0	0	0	0	0	5
Otu3874	0	0	0	0	0	0	0	0	0	0	0	0	8	0	0	0	0	0	0	0	0	0	0
Otu0031	3	202	26	0	1133	9	0	0	0	0	0	0	0	0	0	0	0	0	0	0	0	0	0
Otu0803	0	0	0	0	0	0	0	0	0	0	0	0	57	0	1	0	0	6	0	23	7	15	0
Otu2575	0	0	0	0	0	0	0	0	0	0	0	0	0	0	0	0	0	0	2	0	0	0	0
SOTU1076	0	0	0	0	0	0	0	0	0	0	0	0	0	0	0	0	0	0	0	0	0	0	13
Otu1809	0	0	0	0	0	0	0	0	0	0	0	4	0	0	0	0	0	1	9	0	0	0	12
SOTU1047	0	0	0	0	0	0	0	0	0	0	0	0	0	0	0	0	0	0	0	0	0	0	38
Otu1582	0	0	0	0	0	0	0	0	0	0	0	0	4	0	0	0	0	0	0	0	0	7	0
Otu2046	0	0	0	0	0	0	0	0	1	0	0	0	0	0	0	0	0	0	0	0	0	0	0
Otu0350	0	0	0	0	0	0	42	15	49	44	0	0	0	0	0	0	0	0	0	0	0	1	0
Otu1682	0	0	0	0	0	0	0	0	0	0	0	4	0	0	0	0	0	0	16	0	0	0	0
SOTU1062	0	0	0	0	0	0	0	0	0	0	0	0	0	0	0	0	0	0	0	0	0	0	42
Otu1947	0	0	0	0	0	0	13	4	9	8	0	0	0	0	0	0	0	0	0	0	0	0	0
Otu3107	0	0	0	0	0	0	0	0	0	0	0	0	0	0	0	4	0	0	0	0	0	0	0
Otu2863	0	0	0	0	0	0	31	5	0	3	0	0	0	0	0	0	0	0	0	0	0	0	0
Otu3221	0	0	0	0	0	0	0	0	0	0	0	0	0	0	0	6	0	0	0	0	0	0	0
Otu0363	0	0	0	0	0	0	0	0	0	0	0	28	0	0	0	0	0	175	0	15	0	22	0
Otu3440	0	0	0	0	0	0	0	0	0	0	0	0	0	0	0	0	0	0	0	0	0	32	0
Otu2192	0	0	0	0	0	0	0	0	0	0	0	0	0	0	0	0	0	0	4	0	0	0	0
Otu2564	0	0	0	0	0	0	0	0	0	0	0	0	0	0	3	27	0	4	0	0	0	0	0
Otu2058	0	0	0	0	0	0	21	110	0	23	0	0	0	0	0	0	0	0	0	0	0	0	0
Otu2063	0	0	0	0	0	0	0	0	0	0	0	0	0	0	0	8	0	0	0	0	0	0	0
Otu2560	0	0	0	0	0	0	0	0	0	0	0	0	0	0	0	0	0	0	0	0	3	0	0
Otu3013	0	0	0	0	0	0	0	0	0	0	0	0	2	0	0	0	0	0	0	9	0	0	0
Otu3468	0	0	0	0	0	0	0	0	0	0	0	0	0	0	47	2	0	0	0	0	0	0	0
Otu3593	0	0	0	0	0	0	1	0	35	0	0	0	0	0	0	0	0	0	0	0	0	0	0
Otu3101	565	498	272	1766	120	290	0	0	0	0	0	0	0	0	0	0	0	0	0	0	0	0	0
Otu2115	0	0	0	0	0	0	0	0	0	0	0	0	0	0	0	0	0	0	0	0	7	0	0
Otu1035	0	0	0	0	0	0	0	0	0	0	0	0	0	0	0	0	0	0	0	26	0	0	0
Otu1116	0	0	0	0	0	0	1	0	0	1	0	0	0	0	0	0	0	0	0	0	0	0	0
Otu1676	0	0	0	0	0	0	0	0	0	0	0	0	0	0	0	0	0	12	0	0	0	2	0
Otu0995	0	0	0	0	0	0	0	0	0	0	0	0	0	0	0	0	0	0	0	0	97	0	0
Otu1098	0	0	0	0	0	0	0	0	0	0	0	9	10	0	0	16	0	15	0	5	0	25	0
SOTU1013	0	0	0	0	0	0	0	0	0	0	0	0	0	0	0	0	0	0	0	0	0	0	476
Otu0666	0	0	0	0	0	0	0	0	0	0	0	85	1	0	0	0	0	103	5	0	0	71	0
Otu1932	0	0	0	0	0	0	1	1	0	1	0	472	0	0	7	10	0	1	639	15	1	8	0
Otu2297	0	0	0	0	0	0	1	0	0	0	0	0	4	0	2	2	0	1	0	0	0	0	0
Otu0601	0	0	0	0	0	0	0	0	0	0	0	0	0	0	0	0	0	18	0	15	0	444	0
Otu0968	0	0	0	0	0	0	0	0	0	0	0	29	0	0	0	0	0	0	4	0	0	0	0
Otu1422	0	0	0	0	0	0	1	1	0	0	0	0	0	0	0	0	0	0	0	0	0	0	0
Otu3489	0	0	0	0	0	0	0	0	0	0	0	0	0	0	0	0	17	0	0	0	0	0	0
Otu1314	0	0	0	0	0	0	0	0	0	0	0	25	0	0	0	0	0	10	1	0	0	4	0
Otu1020	0	0	0	0	0	0	0	0	0	0	0	0	0	0	0	0	0	0	26	0	0	0	0
Otu0303	0	0	0	0	0	0	0	0	0	0	0	35	94	0	0	0	0	372	0	0	0	43	0
Otu3858	0	0	0	0	0	0	0	0	0	0	0	0	0	0	0	3	0	0	0	0	0	0	0
Otu0493	0	0	0	0	0	0	0	0	0	0	0	0	0	0	0	0	0	0	0	29	0	125	0
Otu0223	0	0	0	0	0	0	0	0	0	0	0	0	0	0	0	0	0	187	0	40	0	413	0
Otu1532	0	0	0	0	0	0	0	0	0	0	0	0	0	0	0	0	0	0	2	0	0	0	0
Otu2373	0	0	0	0	0	0	2	0	0	0	0	0	0	0	0	0	0	0	0	0	0	0	0
Otu0465	0	0	0	0	0	0	0	0	0	0	0	1158	288	0	0	0	0	5	407	0	0	8	0
Otu1537	0	0	0	0	0	0	0	0	0	0	0	0	0	0	0	0	0	0	0	14	0	0	0
Otu3424	0	0	0	0	0	0	0	0	0	0	0	0	0	0	0	9	0	0	0	0	0	0	0
Otu1401	0	0	0	0	0	0	0	1	0	2	0	0	3	0	0	0	0	1	0	23	0	0	0
Otu2360	0	0	0	0	0	0	0	0	0	0	0	38	0	0	0	0	0	0	0	0	0	0	0
Otu0002	0	0	0	0	0	0	0	0	0	0	0	0	0	0	28640	27	0	11	0	1200	5	0	0
Otu3730	0	0	0	0	0	0	0	0	0	0	0	0	0	0	0	0	0	0	2	0	0	0	0
Otu1609	0	0	0	0	0	0	0	0	0	0	0	0	1816	0	0	0	0	13	7	8	1	9	0
SOTU1034	0	0	0	0	0	0	0	0	0	0	0	0	0	0	0	0	0	0	0	0	0	0	95
Otu0953	0	0	0	0	0	0	0	1	0	0	0	0	0	0	0	0	0	0	0	0	0	0	0
Otu2171	0	0	0	0	0	0	0	0	0	0	0	5	0	0	0	0	0	0	0	0	0	0	0
Otu2330	0	0	0	0	0	0	0	0	30	0	0	0	0	0	0	0	0	0	0	0	0	0	0
Otu0455	0	0	0	0	0	0	0	0	0	0	0	31	19	0	0	0	0	116	0	0	0	9	0
Otu0482	0	0	0	0	0	0	0	0	0	0	0	18	0	0	0	0	0	0	154	1	0	0	0
Otu0106	0	0	0	0	0	0	0	0	0	0	1	1	0	0	15	782	0	4	0	77	0	214	0
Otu2246	0	0	0	0	0	0	0	0	0	0	0	0	0	1	0	0	0	0	0	0	0	0	0
Otu3921	0	0	0	0	0	0	0	0	0	0	0	0	0	0	0	8	0	0	0	0	0	0	0
Otu2764	0	0	0	0	0	0	0	0	0	0	0	0	0	0	0	0	0	0	0	0	0	0	3
Otu0480	0	0	0	0	0	0	0	0	0	0	0	0	0	0	0	4	0	0	0	32	0	301	0
SOTU1029	0	0	0	0	0	0	0	0	0	0	0	0	0	0	0	0	0	0	0	0	0	0	95
Otu3602	0	0	0	0	0	0	0	0	0	0	0	0	0	0	0	0	0	0	0	0	3	0	0
Otu2582	0	0	0	0	0	0	0	0	0	0	0	0	0	0	0	0	0	1	0	0	0	5	0
Otu1822	0	0	0	0	0	0	14	1	0	2	0	0	0	0	0	0	0	0	0	0	0	0	0
Otu0846	0	0	0	0	11	0	0	0	0	0	0	0	0	0	0	0	0	0	0	0	0	0	0
Otu0900	0	0	0	0	0	0	0	0	0	0	0	0	0	0	0	0	46	0	0	0	0	0	0
Otu3294	0	0	0	0	0	0	0	0	0	0	0	0	0	0	0	0	0	0	0	0	4	0	0
Otu0018	2	1	6	7	51	0	0	0	0	0	0	0	3	0	0	0	0	0	0	0	0	0	0
Otu2375	0	0	0	0	0	0	0	0	0	0	0	0	0	0	0	0	0	3	0	0	0	0	0
Otu0025	0	0	0	0	0	1	0	0	0	0	0	0	5	0	0	0	0	0	0	0	0	0	3
Otu3233	0	0	0	0	0	0	0	0	0	0	0	2	14	0	0	1	0	17	0	2	0	3	0
Otu0778	0	0	0	0	0	0	0	0	0	0	0	40	0	0	0	0	0	10	0	0	0	4	0
Otu1388	0	0	0	0	0	0	0	0	0	0	0	9	1	0	0	2	0	7	0	3	0	11	0
Otu0298	0	0	0	0	0	0	1	0	0	0	0	0	0	0	0	0	0	0	0	0	0	0	0
Otu2332	0	0	0	0	5	0	0	0	0	0	0	0	0	0	0	0	0	0	0	0	0	0	0
Otu0936	0	0	0	0	0	0	0	0	0	0	0	0	0	0	0	49	0	0	0	0	0	0	0
Otu3498	0	0	0	0	0	0	0	0	0	0	0	6	0	0	0	0	0	0	0	0	0	0	0
Otu1189	0	0	0	0	0	0	0	0	0	0	0	55	0	0	0	0	0	2	2	0	0	7	0
Otu0488	0	0	0	0	0	0	1	3	0	0	0	0	0	0	0	0	0	0	0	2	0	1	0
Otu3290	0	0	0	0	0	0	0	0	0	0	0	2	0	0	0	0	0	0	0	0	0	0	0
SOTU1018	0	0	0	0	0	0	0	0	0	0	0	0	0	0	0	0	0	0	0	0	0	0	180
Otu2603	0	0	0	0	0	0	0	0	0	0	0	0	2	0	0	0	0	0	0	0	0	4	0
Otu3086	0	0	0	0	0	0	3	0	32	0	0	0	0	0	0	0	0	0	0	0	0	0	0
Otu0138	0	0	0	0	0	0	0	0	0	0	0	1	0	0	0	0	0	2	273	2	0	2	0
Otu2910	0	0	0	0	0	0	0	0	0	0	0	0	0	0	5	0	0	0	0	0	0	0	0
Otu1070	0	0	0	0	0	0	87	103	1	115	0	0	0	0	0	0	0	0	0	0	0	0	0
Otu3806	0	0	0	0	0	0	0	0	0	0	0	0	0	0	0	0	0	24	0	0	0	0	0
Otu3534	0	0	0	0	0	0	0	0	0	1	0	0	0	0	0	0	0	0	0	0	0	0	0
Otu3065	0	0	0	0	0	0	40	2	0	9	0	0	0	0	0	0	0	0	0	0	0	0	0
Otu0870	0	0	0	0	0	0	0	1	0	0	0	0	0	0	0	0	0	0	0	0	0	0	0
SOTU1033	0	0	0	0	0	0	0	0	0	0	0	0	0	0	0	0	0	0	0	0	0	0	71
Otu0163	0	0	0	0	0	0	0	0	0	1	592	1	2	0	8	1316	0	0	90	0	3	70	0
Otu0760	0	0	0	0	0	0	0	0	0	0	0	0	0	0	0	0	0	0	0	0	0	0	18
Otu1908	0	0	0	0	0	0	0	0	0	0	0	0	0	0	1	0	0	0	0	7	0	0	0
Otu1873	0	0	0	0	0	0	0	0	0	0	0	0	0	0	0	9	0	0	0	0	0	0	0
Otu0877	0	0	0	0	0	0	0	0	0	0	0	34	0	0	0	0	0	6	19	0	0	29	0
Otu2014	0	0	0	0	0	0	0	0	0	0	0	24	0	0	0	0	0	0	1	0	0	0	0
Otu0643	0	0	0	0	0	0	0	0	0	0	0	0	0	0	0	0	0	2	33	0	0	0	0
Otu3042	0	0	0	0	0	0	0	0	0	0	0	0	0	0	8	0	0	0	0	0	0	0	0
Otu3380	0	0	0	0	0	0	0	0	0	0	0	0	5	0	0	0	0	0	0	0	6	0	0
Otu0300	0	0	0	0	0	0	0	0	0	0	0	0	0	23	2	0	209	0	0	0	0	0	0
Otu1562	0	0	0	0	0	0	0	0	0	0	0	1	0	0	1288	75	0	160	27	51	22	18	0
Otu0534	0	0	0	0	0	0	0	0	0	0	0	0	0	0	0	0	0	0	0	0	95	0	4
Otu0393	0	0	0	0	0	0	0	0	0	0	0	0	0	0	0	0	0	0	127	0	0	0	353
Otu1629	0	0	0	0	0	0	24	26	0	31	0	0	0	0	0	0	0	0	0	0	0	0	0
Otu1507	0	0	0	0	0	0	0	5	0	0	0	0	0	0	0	0	0	0	0	0	0	0	0
Otu0111	0	0	0	0	0	0	0	0	0	0	0	0	0	0	0	8	0	1	8	0	0	0	0
Otu3144	0	0	0	0	0	0	0	0	0	0	0	0	0	0	0	0	0	7	0	0	0	0	0
Otu0767	0	0	0	0	0	0	0	0	0	0	0	15	0	0	0	0	0	0	52	0	0	0	0
Otu3206	0	0	0	0	0	0	0	0	0	0	0	0	38	0	0	0	0	0	0	98	0	21	0
Otu0090	0	0	0	0	0	0	0	0	5	0	0	0	0	0	0	0	0	0	0	0	0	0	0
SOTU1074	0	0	0	0	0	0	0	0	0	0	0	0	0	0	0	0	0	0	0	0	0	0	13
Otu3041	0	0	0	0	0	0	0	0	0	0	0	0	0	0	0	0	0	0	3	0	0	0	0
Otu0775	0	0	0	0	0	0	0	0	0	0	0	13	0	0	0	0	0	83	0	14	0	14	0
Otu0397	0	0	0	0	0	0	0	0	0	0	0	21	0	0	41	21	0	114	0	0	0	1	0
Otu3186	0	0	0	0	0	0	0	0	0	0	0	10	0	0	0	0	0	0	0	0	0	0	0
Otu0497	0	0	0	0	0	0	0	0	0	0	0	3	0	0	0	0	0	1	140	0	0	0	0
SOTU1107	0	0	0	0	0	0	0	0	0	0	0	0	0	0	0	0	0	0	0	0	0	0	7
Otu0036	0	0	0	0	0	0	0	0	0	0	0	0	6	0	1	44	0	0	0	0	1633	0	0
Otu1506	0	0	0	0	0	0	0	0	0	0	0	0	0	0	0	0	0	1	0	12	0	6	0
Otu2514	0	0	0	0	0	0	0	0	0	0	0	325	0	0	0	0	0	2	28	20	0	0	0
Otu1306	0	0	0	0	0	0	0	1	0	2	0	0	0	0	0	0	0	0	0	0	0	0	0
Otu0060	0	0	0	0	0	0	0	0	0	0	0	0	1277	0	0	0	0	0	3	191	0	2	0
Otu3653	0	0	0	0	0	0	0	1	0	0	0	0	0	0	0	0	0	0	0	0	0	0	0
Otu2525	0	0	0	0	0	0	0	0	0	0	0	0	0	0	0	0	0	0	0	21	0	0	0
Otu2650	0	0	0	0	0	0	0	0	0	0	0	2	0	0	0	0	0	1	0	0	0	0	0
Otu0192	0	0	0	0	0	0	0	0	0	0	0	0	16	0	0	1	0	28	0	407	0	175	0
Otu0648	0	0	0	0	0	0	0	0	0	0	0	14	836	0	0	0	0	5	101	0	0	1	0
Otu2285	0	0	0	0	0	0	151	51	62	33	0	0	0	0	0	0	0	0	0	0	0	0	0
Otu1688	0	0	0	0	0	0	0	0	0	0	0	48	83	0	0	0	0	86	0	3	0	3286	0
Otu1045	0	0	0	0	0	0	0	0	0	0	0	0	7	0	0	0	0	7	0	31	0	3	0
Otu1584	0	0	0	0	0	0	0	0	0	0	0	0	0	0	0	20	0	0	0	0	0	0	0
Otu0921	0	0	0	0	0	0	0	0	0	0	42	0	0	0	0	0	0	0	4	0	0	0	0
Otu0522	0	0	0	0	0	0	0	0	0	0	0	0	8	0	0	0	0	8	0	72	0	25	0
Otu0620	0	0	0	0	0	0	0	0	0	0	0	0	0	0	0	0	0	0	17	0	0	2	0
Otu3872	0	0	0	0	0	0	4	19	0	24	0	0	0	0	0	0	0	0	0	0	0	0	0
Otu0823	0	0	0	0	0	0	0	0	0	0	0	3	0	0	0	0	0	43	0	0	0	9	0
Otu2787	0	0	0	0	0	0	0	0	0	0	0	0	0	0	0	0	0	0	0	0	0	3	0
Otu2154	0	0	0	0	0	0	0	0	0	0	0	0	0	0	0	0	0	2	0	4	0	1	0
Otu2314	0	0	0	0	0	0	1	1	0	8	0	0	5	0	0	3	0	0	0	5	0	5	0
Otu3137	0	0	0	0	0	0	0	1	0	0	0	0	0	0	0	0	0	0	0	0	0	0	0
Otu3461	0	0	0	0	0	0	0	0	0	0	0	0	2	0	0	0	0	0	0	0	0	0	0
Otu1026	0	0	0	0	0	0	0	0	0	0	0	10	0	0	0	0	0	0	46	0	0	0	0
Otu1255	0	0	0	0	0	0	0	1	0	1	0	0	0	0	0	0	0	0	0	0	0	0	0
Otu2858	0	0	0	0	0	0	0	0	0	0	0	0	114	0	0	0	0	0	0	0	0	0	0
Otu0214	0	0	0	0	0	0	0	0	0	0	0	466	6	0	0	0	0	208	11	0	0	353	0
Otu3333	0	0	0	0	0	0	4	10	0	39	0	0	0	0	0	0	0	0	0	0	0	0	0
Otu1352	0	0	0	0	0	0	0	0	0	0	0	0	0	0	17	1	0	0	0	1	1	0	0
Otu3816	0	0	0	0	0	0	0	0	0	0	0	0	0	0	0	0	0	0	0	0	0	2	0
Otu0238	0	0	0	0	0	0	1	2	840	0	0	0	0	0	0	0	0	0	0	0	0	0	0
Otu2338	0	0	0	0	0	0	0	0	0	0	0	38	0	0	0	0	0	0	18	0	0	0	0
Otu1925	0	0	0	0	0	0	0	2	0	0	0	0	0	0	0	0	0	0	0	0	0	0	0
Otu3648	0	0	0	0	0	0	0	0	0	0	0	2	0	0	0	0	0	0	0	0	0	0	0
Otu0706	0	0	0	0	0	0	0	2	0	1	0	0	0	0	0	0	0	0	0	0	0	0	0
Otu3740	0	0	0	0	0	0	0	0	0	0	0	0	0	0	0	645	0	0	0	0	0	0	0
Otu0729	0	0	0	0	0	0	0	0	2	0	0	0	0	52	0	0	0	0	0	0	0	0	0
Otu1473	0	0	0	0	0	0	0	1	0	0	0	0	0	0	0	0	0	0	0	0	0	0	0
Otu0015	0	0	0	0	0	0	0	1	33	1	0	0	0	0	0	0	0	0	0	0	0	0	0
Otu2291	0	0	0	0	0	0	0	1	0	0	0	0	0	0	0	0	0	0	0	0	0	0	0
Otu2801	0	0	0	0	0	0	0	0	0	0	0	0	27	0	0	0	0	0	0	0	0	0	0
Otu3093	0	0	0	0	0	0	0	0	0	0	0	0	0	0	0	0	0	0	2	0	0	0	0
Otu0985	0	0	0	0	0	0	0	0	0	0	0	8	0	0	0	0	0	0	35	0	0	0	0
Otu1219	0	0	0	0	0	0	7	158	0	48	0	0	0	0	0	0	0	0	0	0	0	0	0
Otu3746	0	0	0	0	0	0	0	0	0	0	0	0	0	0	2	0	0	0	0	0	0	0	0
Otu1419	0	0	0	0	0	0	0	0	0	0	0	0	0	0	0	3	0	0	6	0	0	0	0
Otu2387	0	0	0	0	0	0	0	0	13	0	0	0	0	0	0	0	0	0	0	0	0	0	0
Otu1971	0	0	0	0	0	0	0	0	0	0	0	1	4	0	0	0	0	0	6	0	0	0	0
Otu2552	0	0	0	0	0	0	0	0	0	0	0	0	0	0	0	0	0	0	0	36	0	0	0
Otu2718	0	0	0	0	0	0	0	0	0	0	0	0	7	0	0	0	0	0	0	0	0	0	0
Otu2890	0	0	0	0	0	0	0	0	0	0	0	0	0	0	0	2	0	1	0	0	0	0	0
SOTU1064	0	0	0	0	0	0	0	0	0	0	0	0	0	0	0	0	0	0	0	0	0	0	39
Otu2722	0	0	0	0	0	0	0	44	0	14	0	0	0	0	0	0	0	0	0	0	0	0	0
Otu1813	0	0	0	0	0	0	0	0	0	0	0	7	0	0	0	0	0	11	1	0	0	2	0
Otu1903	41	4	103	59	102	139	0	0	0	0	0	0	0	0	0	0	0	0	0	0	0	0	0
Otu2834	0	0	0	0	0	0	0	0	0	0	0	47	0	0	0	0	0	0	0	0	0	0	0
Otu0726	0	0	0	0	0	0	6	0	24	5	0	0	0	0	0	0	0	0	0	0	0	0	0
Otu0428	0	0	0	0	0	0	0	0	0	0	0	132	0	0	0	0	0	50	0	0	0	0	0
Otu1206	0	0	0	0	0	0	0	0	0	0	0	0	0	0	0	0	0	0	28	0	0	0	0
Otu1359	0	0	0	0	0	0	0	0	0	0	0	0	0	0	5	20	0	0	0	0	0	0	0
Otu0392	0	0	0	0	0	0	0	0	0	0	0	31	21	0	0	9	0	61	0	42	0	179	0
Otu3587	0	0	0	0	0	0	0	0	0	0	0	0	6	0	0	0	0	0	0	0	714	0	0
Otu0559	0	0	0	0	0	0	0	0	0	0	0	0	0	0	53	139	0	0	0	0	5	0	0
Otu2904	0	0	0	0	0	0	0	0	0	0	0	0	0	0	0	4	0	0	0	0	0	0	0
Otu2422	0	0	0	0	0	0	0	0	0	0	0	0	0	0	0	0	4	0	0	0	0	0	0
Otu2316	0	0	0	0	0	0	0	0	0	0	0	0	2	0	0	0	0	1	0	11	0	2	0
Otu3766	0	0	0	0	0	0	0	1	0	0	0	0	0	0	0	0	0	0	0	0	0	0	0
Otu0507	0	0	0	0	0	0	23	42	0	39	0	0	0	0	0	0	0	0	0	0	0	0	0
Otu0638	0	0	0	0	0	0	0	0	0	0	0	49	2	0	0	0	0	10	0	0	0	80	0
Otu2098	0	0	0	0	0	0	0	0	0	0	0	0	0	0	0	7	0	0	0	0	0	0	0
Otu1455	0	0	0	0	0	0	0	0	0	0	0	0	0	0	0	23	0	11	0	9	1	14	0
Otu3598	0	0	0	0	0	0	0	0	0	0	0	2	0	0	0	0	0	0	0	0	0	0	0
Otu0605	0	0	0	0	0	0	0	0	0	0	0	0	13	0	4	2	0	0	0	0	125	0	0
Otu2071	0	0	0	0	0	0	0	0	0	0	0	6	1	0	0	0	0	95	0	0	0	0	0
Otu3613	0	0	0	0	0	0	17	0	0	0	0	0	0	0	0	0	0	0	0	0	0	0	0
Otu3853	0	0	0	0	0	0	0	0	0	3	0	0	0	0	0	0	0	0	0	0	0	0	0
Otu0600	0	0	0	0	0	0	0	0	0	0	0	0	0	0	3	112	0	0	0	0	0	0	0
Otu1528	0	0	0	0	0	0	0	0	0	0	0	0	0	0	0	0	11	0	0	0	0	0	0
Otu0073	0	0	0	0	0	0	0	0	0	0	0	16	0	0	0	0	0	0	0	0	0	0	0
Otu2391	0	0	0	0	0	0	0	0	0	0	0	0	0	0	0	0	0	0	0	0	502	0	0
Otu2325	0	0	0	0	0	0	0	0	0	0	0	0	0	0	0	81	0	0	0	0	0	0	0
Otu3180	0	0	0	0	0	0	0	0	0	0	0	0	0	0	0	0	18	0	0	0	0	0	0
SOTU1119	0	0	0	0	0	0	0	0	0	0	0	0	0	0	0	0	0	0	0	0	0	0	8
Otu2849	0	0	0	0	0	0	0	0	0	0	0	0	0	0	0	0	0	13	0	0	0	0	0
Otu2504	0	0	0	0	0	0	0	0	0	0	0	0	0	0	0	3	0	0	0	0	0	0	0
Otu1744	0	0	0	0	0	0	0	0	0	0	0	0	0	0	0	0	0	0	0	18	0	4	0
Otu0242	0	0	0	0	0	0	0	0	0	0	0	687	0	0	0	0	0	4	17	0	0	0	0
Otu0332	0	0	0	0	0	0	0	0	0	0	0	0	0	880	0	0	12262	0	0	0	0	0	0
Otu2716	0	0	0	0	0	0	0	0	0	0	0	0	5	0	0	0	0	0	0	0	0	1	0
Otu0257	0	0	0	0	0	0	0	0	0	0	0	0	0	0	532	0	0	0	0	0	0	0	0
Otu1392	0	0	0	0	0	0	0	1	0	0	0	0	0	0	0	0	0	0	0	0	0	0	0
Otu2108	0	0	0	0	0	0	0	0	1	0	0	0	0	0	0	0	0	0	0	0	0	0	0
Otu0204	0	0	0	0	0	0	0	0	0	0	0	128	41	0	0	0	0	2	369	0	0	3	0
Otu1684	0	0	0	0	0	0	0	0	43	0	0	0	0	0	0	0	0	0	0	0	0	0	0
Otu0082	0	0	0	0	0	0	0	0	0	0	0	129	1	0	0	0	0	0	712	0	0	2	0
Otu1214	0	0	0	0	0	0	0	0	0	0	0	0	0	0	0	0	0	0	0	0	17	0	0
Otu2865	0	0	0	0	0	0	0	0	0	0	0	0	157	0	0	0	0	0	4	2	0	0	0
Otu0616	0	0	0	0	0	0	0	2	0	0	0	0	0	0	0	0	0	0	0	0	0	0	0
Otu2531	0	0	0	0	0	0	0	0	0	0	0	0	0	0	0	0	0	4	0	0	0	0	0
Otu3402	0	0	0	0	0	0	1	84	0	3	0	0	0	0	0	0	0	0	0	0	0	0	0
Otu0023	0	0	0	0	0	0	0	0	0	0	0	6	2121	0	0	0	0	0	4	272	0	273	0
SOTU1015	0	0	0	0	0	0	0	0	0	0	0	0	0	0	0	0	0	0	0	0	0	0	517
Otu1699	0	0	0	0	0	0	49	104	0	42	0	0	0	0	0	0	0	0	0	0	0	0	0
Otu0365	0	0	0	0	0	0	0	0	0	0	0	0	0	0	0	1	0	0	0	0	0	0	0
Otu0771	0	0	0	0	0	0	0	0	0	0	0	0	0	0	13	58	0	2	0	0	2	0	0
Otu3780	0	0	0	0	0	0	0	0	0	0	0	0	0	0	0	0	0	0	4	0	0	0	0
Otu1072	0	0	0	0	0	0	0	0	0	0	0	0	0	0	0	15	0	0	0	0	21	0	0
Otu2460	0	0	0	0	0	0	0	0	0	0	0	7	0	0	0	0	0	0	0	0	0	0	0
Otu1989	0	0	0	0	0	0	0	1	0	2	0	0	0	0	1	0	0	0	0	0	0	0	0
Otu0432	0	0	0	0	0	0	9	11	0	11	0	0	0	0	0	0	0	0	0	0	0	0	0
Otu3387	0	0	0	0	0	0	0	0	0	0	0	0	0	0	0	0	0	0	0	2	0	0	0
Otu0102	0	0	0	0	0	0	0	0	0	0	0	0	101	0	0	0	0	120	0	594	0	0	0
Otu0831	0	0	0	0	0	0	0	0	0	0	0	17	23	0	0	0	0	0	83	0	0	0	0
Otu3517	0	0	0	0	0	0	20	1	0	0	0	0	0	0	0	0	0	0	0	0	0	0	0
Otu2389	0	0	0	0	0	0	0	0	0	0	0	0	0	0	0	0	0	0	0	0	15	0	0
Otu1735	0	0	0	0	0	0	0	0	0	0	0	10	0	0	0	0	0	0	1	0	0	0	0
Otu3633	0	0	0	0	0	0	0	0	0	0	0	0	0	0	0	0	0	0	0	0	0	3	0
Otu2372	0	0	0	0	0	0	0	0	0	0	0	1	0	0	4	1	0	68	0	1	0	0	0
Otu1197	0	0	0	0	0	0	0	1	0	0	0	0	0	0	0	0	0	0	0	0	0	0	0
Otu2125	0	0	0	0	0	0	0	0	0	0	0	0	116	0	0	0	0	0	22	15	0	27	0
Otu1638	0	0	0	0	0	0	0	0	0	0	0	0	4	0	0	0	0	3	0	0	0	15	0
Otu1336	0	0	0	0	0	0	0	0	0	0	0	0	0	0	0	0	0	1	0	17	0	0	0
SOTU1134	0	0	0	0	0	0	0	0	0	0	0	0	0	0	0	0	0	0	0	0	0	0	9
Otu2983	0	0	0	0	0	0	9	47	0	107	0	0	0	0	0	0	0	0	0	0	0	0	0
Otu0451	0	0	0	0	0	0	1	0	2	0	0	0	0	0	0	0	0	0	0	0	0	0	0
Otu2488	0	0	0	0	0	0	2	4	0	4	0	0	0	0	0	0	0	0	0	0	0	0	0
Otu1844	0	0	0	0	0	0	0	0	0	0	0	0	0	0	0	0	0	0	0	0	0	0	43
Otu0525	0	0	0	0	0	0	0	0	0	0	0	18	86	0	0	0	0	325	0	3	0	0	0
Otu2228	0	0	0	0	0	0	1	3	0	6	0	0	0	0	0	0	0	0	0	0	0	0	17
Otu0221	0	0	0	0	0	0	0	0	0	0	0	0	0	0	0	0	0	1	108	3	0	2	0
Otu2684	0	0	0	0	0	0	0	0	0	0	0	0	0	0	0	403	0	0	0	0	5	0	0
Otu0301	0	0	0	0	0	0	0	0	0	0	0	140	0	0	0	0	0	0	0	0	0	0	0
Otu1345	0	0	0	0	0	0	0	0	0	0	0	0	2	0	0	0	0	0	0	0	0	0	0
Otu2611	0	0	0	0	0	0	0	0	0	0	0	0	0	0	0	0	0	5	0	0	0	0	0
Otu3580	0	0	0	0	0	0	0	0	0	0	0	0	0	0	0	2	0	0	0	0	0	0	0
Otu1570	0	0	0	0	0	0	0	0	0	0	0	0	0	0	0	20	0	0	0	0	0	0	0
Otu1700	0	0	0	0	0	0	0	0	0	0	0	0	0	0	0	0	8	0	0	0	0	0	0
Otu3162	0	0	0	0	0	0	0	0	0	0	0	0	0	0	0	35	0	0	0	0	0	0	0
Otu3032	0	0	0	0	0	0	0	13	0	0	0	0	0	0	0	0	0	0	0	0	0	0	0
Otu1927	0	0	0	0	0	0	0	0	0	0	0	0	0	0	0	0	0	0	0	1082	0	0	0
Otu1131	0	0	0	0	0	0	1	0	0	0	0	0	0	0	0	0	0	0	0	0	0	0	0
Otu2580	0	0	0	0	0	0	2	27	0	28	0	0	0	0	0	0	0	0	0	0	0	0	0
Otu1525	0	0	0	0	0	0	164	21	0	7	0	0	0	0	0	0	0	0	0	0	0	0	0
Otu0948	0	0	0	0	0	0	0	0	0	0	0	0	5	0	0	0	0	0	0	0	31	0	0
Otu3289	0	0	0	0	0	0	0	0	0	0	0	0	0	0	0	3	0	0	0	0	0	0	0
Otu1465	0	0	0	0	0	0	396	39	5	8	0	0	0	0	0	0	0	0	0	0	0	0	0
Otu3419	0	0	0	0	0	0	0	0	0	0	0	0	29	0	0	0	0	0	0	18	0	13	0
Otu1030	0	0	0	0	0	0	0	0	0	0	0	0	0	0	0	0	24	0	0	0	0	0	0
Otu1376	506	505	394	429	37	15	0	0	0	0	0	0	0	0	0	0	0	0	0	0	0	0	0
Otu1564	0	0	0	0	0	0	0	0	0	0	24	0	163	0	0	7	0	0	396	0	0	2467	0
Otu1770	0	0	0	0	0	0	0	0	0	0	0	0	13	0	0	0	0	5	2	0	0	0	0
Otu1326	0	0	0	0	0	0	0	0	0	0	0	0	0	0	0	0	0	0	16	0	3	0	0
Otu1472	0	0	0	0	0	0	0	0	0	0	0	2	7	0	0	0	0	0	10	0	0	0	0
Otu3651	0	0	0	0	0	0	0	0	0	1	0	0	0	0	0	0	0	0	0	18	0	0	0
Otu3459	0	0	0	0	0	0	0	0	0	0	0	0	0	0	0	0	0	0	0	0	0	2	0
Otu1915	0	0	0	0	0	0	0	0	0	0	0	0	0	0	0	0	0	1	0	196	0	8	0
Otu3116	0	0	0	0	0	0	31	17	0	5	0	0	0	0	0	0	0	0	0	0	0	0	0
Otu2828	0	0	0	0	0	0	1	0	0	1	0	0	0	0	1	1	0	0	0	0	0	0	0
Otu0672	0	0	0	0	0	0	0	0	0	0	0	0	20	0	0	0	0	42	0	74	0	50	0
Otu0449	0	0	0	0	0	0	1	5	0	2	0	0	0	0	0	0	0	0	0	0	0	0	0
Otu0310	0	0	0	0	0	0	0	0	0	0	0	0	115	0	0	0	0	3	0	483	0	349	0
Otu1212	0	0	0	0	0	0	0	0	0	0	0	10	0	0	0	0	0	0	25	0	0	0	0
Otu0247	0	0	0	0	0	0	4	0	0	0	0	0	0	0	0	0	0	0	0	0	0	0	0
Otu3382	0	0	0	0	0	0	0	0	0	0	0	0	0	0	0	0	0	0	0	0	0	2	0
Otu0070	0	0	0	0	0	0	0	0	3	1	0	0	0	0	0	0	0	0	0	0	0	0	0
Otu3503	0	0	0	0	0	0	0	0	0	0	0	0	0	0	0	0	0	0	0	0	2	0	0
Otu2728	0	0	0	0	0	0	0	0	0	0	0	26	28	0	0	0	0	0	8	0	0	0	0
SOTU1097	0	0	0	0	0	0	0	0	0	0	0	0	0	0	0	0	0	0	0	0	0	0	10
Otu2954	0	0	0	0	0	0	0	0	0	0	0	0	0	0	0	0	0	0	0	0	1	0	0
Otu0560	0	0	0	0	0	0	0	0	0	0	0	0	0	0	0	89	0	0	0	0	0	0	0
Otu2811	0	0	0	0	0	0	0	0	0	0	0	2	0	0	0	0	0	0	0	0	0	0	0
Otu1870	0	0	0	0	0	0	0	0	0	0	0	0	945	0	0	0	0	3	0	46	0	61	0
Otu1236	0	0	0	0	0	0	0	0	0	0	0	0	0	0	0	0	0	0	0	0	18	0	0
Otu3844	0	0	0	0	0	0	0	0	0	0	0	0	26	0	0	0	0	6	9	0	9	4	0
Otu0792	0	0	0	0	0	0	0	1	0	0	0	0	0	0	0	0	0	0	0	0	0	0	0
Otu0501	0	0	0	0	0	0	0	0	0	0	0	0	224	0	0	0	0	82	0	5	0	36	0
Otu2252	0	0	0	0	0	0	0	0	0	0	0	0	2	0	0	0	0	5	0	0	0	0	0
Otu0387	0	0	0	0	0	0	3	74	0	52	0	0	0	0	0	0	0	0	0	0	0	0	0
Otu3346	0	0	0	0	0	0	26	35	0	7	0	0	0	0	0	0	0	0	0	0	0	0	0
Otu1158	0	0	0	0	0	0	0	0	0	1	0	0	0	0	0	0	0	0	0	0	0	0	0
Otu2813	0	0	0	0	0	0	0	0	0	0	0	0	0	0	0	0	0	0	0	0	0	2	0
Otu1878	0	0	0	0	0	0	0	0	0	0	0	0	0	0	0	0	0	1	0	24	0	0	0
Otu2110	0	0	0	0	0	0	0	0	0	0	0	0	0	0	0	0	0	3	0	6	0	3	56
Otu0769	0	0	0	0	0	0	1	0	0	1	0	1	0	35	0	0	0	0	0	0	0	0	0
Otu1598	0	0	0	0	0	0	374	65	0	21	0	0	0	0	0	0	0	0	0	0	0	0	0
Otu2287	0	0	0	0	0	0	0	0	0	0	0	0	0	0	0	0	0	0	0	0	0	40	0
Otu0914	0	0	0	0	0	0	1	8	0	0	0	0	0	0	0	0	0	0	0	0	0	0	0
Otu2018	0	0	0	0	0	0	0	0	0	0	0	0	0	0	0	9	0	0	0	0	0	0	0
SOTU1026	0	0	0	0	0	0	0	0	0	0	0	0	0	0	0	0	0	0	0	0	0	0	155
Otu1280	0	0	0	0	0	0	0	0	0	0	0	0	9	0	0	0	0	0	0	16	0	1	0
Otu2516	0	0	0	0	0	0	0	0	0	0	0	0	0	0	0	0	0	103	0	0	0	0	0
Otu0547	0	0	0	0	0	0	0	0	0	0	0	0	0	0	0	0	0	0	0	0	80	0	0
Otu0083	0	0	0	0	0	0	0	0	0	0	0	0	0	0	895	52	0	0	0	0	0	0	0
Otu0436	0	0	0	0	0	0	0	0	0	0	0	0	0	0	138	149	0	0	0	0	0	0	0
Otu2565	0	0	0	0	0	0	1	4	0	0	0	0	0	0	0	0	0	0	0	0	0	0	0
Otu1272	0	0	0	0	0	0	1	1	2	0	0	0	0	0	0	0	0	0	0	14	0	0	0
Otu1522	0	0	0	0	0	0	0	2	0	0	0	0	0	0	0	0	0	0	0	0	0	0	0
Otu3005	0	0	0	0	0	0	0	0	43	0	0	0	0	0	0	0	0	0	0	0	0	0	0
Otu2952	0	0	0	0	0	0	17	35	0	22	0	0	0	0	0	0	0	0	0	0	0	0	0
SOTU1091	0	0	0	0	0	0	0	0	0	0	0	0	0	0	0	0	0	0	0	0	0	0	5
Otu3829	0	0	0	0	0	0	0	0	0	0	0	1	22	0	0	0	0	14	0	0	0	88	0
Otu0351	0	0	0	0	0	0	0	0	0	0	0	163	0	0	0	0	0	0	0	0	0	0	0
SOTU1131	0	0	0	0	0	0	0	0	0	0	0	0	0	0	0	0	0	0	0	0	0	0	2
Otu1156	0	0	0	0	0	0	0	0	0	0	0	23	0	0	0	0	0	9	3	0	0	17	0
Otu3882	0	0	0	0	0	0	0	0	0	0	0	0	0	1	1	4	0	0	0	0	0	1	0
Otu2293	0	0	0	0	0	0	0	0	0	0	0	0	0	0	82	0	0	0	0	0	0	0	0
Otu0034	0	0	0	0	0	0	0	0	0	0	0	0	0	0	1834	819	0	0	0	0	107	0	0
Otu1750	0	0	0	0	0	0	0	0	0	0	0	0	0	0	0	0	0	0	0	0	0	7	0
Otu2911	0	0	0	0	0	0	0	0	0	0	0	0	0	0	0	0	0	0	0	349	0	0	0
Otu0366	0	0	0	0	0	0	0	0	0	0	0	0	2	0	0	0	0	0	0	0	0	0	0
Otu3314	0	0	0	0	0	0	0	0	0	0	0	0	0	0	0	0	0	0	0	0	0	2	0
Otu1387	0	0	0	0	0	0	2	0	4	0	0	0	0	0	0	0	0	0	0	0	14	0	0
Otu3753	0	0	0	0	0	0	0	0	0	0	0	0	0	0	0	61	0	0	0	0	0	0	0
Otu1974	0	0	0	0	0	0	0	0	0	0	0	0	0	0	0	4	0	0	0	0	0	0	0
Otu3463	0	0	0	0	0	0	0	0	0	0	0	0	0	0	0	0	0	0	0	0	0	2	0
Otu0308	0	0	0	0	0	0	0	0	0	0	0	263	0	0	0	0	0	124	81	0	0	222	0
Otu1773	0	0	0	0	0	0	0	0	0	0	0	0	0	0	0	12	0	0	0	0	0	0	0
Otu2163	0	0	0	0	0	0	0	0	0	0	0	0	0	0	2	7	0	0	0	0	0	0	0
Otu3280	0	0	0	0	0	0	0	0	0	0	0	200	108	0	0	0	0	36	0	103	0	553	0
Otu2946	0	0	0	0	0	0	0	0	0	0	0	0	0	0	0	0	0	0	0	0	0	347	0
Otu1414	0	0	0	0	0	0	0	0	0	1	0	0	0	0	0	0	0	0	0	0	0	0	0
SOTU1042	0	0	0	0	0	0	0	0	0	0	0	0	0	0	0	0	0	0	0	0	0	0	69
Otu1139	0	0	0	0	0	0	197	17	12	31	0	0	0	0	0	0	0	0	0	0	0	0	0
Otu3203	0	0	0	0	0	0	0	0	0	0	0	0	0	0	0	0	0	0	0	0	0	2	0
Otu0582	0	0	0	0	0	0	0	0	0	0	0	0	1	0	0	0	0	0	0	0	0	0	0
Otu2608	0	0	0	0	0	0	1	2	0	0	0	0	0	0	0	1	0	0	0	0	0	0	0
Otu0006	0	0	0	0	0	0	1	4	0	1	0	0	0	0	0	0	0	0	0	0	0	0	0
Otu1577	0	0	0	0	0	0	0	0	0	0	0	54	101	0	1	91	0	94	0	7	0	7	0
Otu0689	0	0	0	0	0	0	1	0	0	0	0	0	0	0	0	0	0	0	0	0	0	0	0
SOTU1023	0	0	0	0	0	0	0	0	0	0	0	0	0	0	0	0	0	0	0	0	0	0	117
Otu3659	0	0	0	0	0	0	0	0	0	0	0	2	0	0	0	0	0	0	0	0	0	0	0
Otu0295	0	0	0	0	0	0	2	1	0	0	0	0	0	0	0	0	0	0	0	0	0	0	0
Otu3720	0	0	0	0	0	0	0	0	0	0	0	18	0	0	0	0	0	0	0	0	0	0	0
Otu0691	0	0	0	0	0	0	0	0	0	0	70	0	59	0	0	56	0	0	2	0	0	15	0
Otu2123	0	0	0	0	0	0	0	0	0	0	0	0	2	0	0	0	0	0	1	0	4	0	0
Otu0592	0	0	0	0	0	0	0	0	0	0	0	1	1	0	0	1	0	113	0	85	0	135	0
Otu2411	0	0	0	0	0	0	0	0	0	0	0	0	0	180	5	1	55	0	0	0	3	0	6
Otu3788	0	0	0	0	3	1	0	0	0	0	0	0	0	0	0	0	0	0	0	0	0	0	0
Otu3362	0	0	0	0	0	0	0	0	0	0	0	3	2	0	11	1	0	0	1	7	0	2	0
Otu2463	0	0	0	0	0	0	0	0	0	0	0	9	0	0	0	0	0	2	0	0	0	10	0
Otu0249	0	0	0	0	0	0	0	0	0	0	0	0	0	0	0	0	0	0	0	0	283	0	0
Otu3417	0	0	0	0	0	0	14	13	0	25	0	0	0	0	0	0	0	0	0	0	0	0	0
Otu0561	0	0	0	0	0	0	0	0	0	0	0	0	6	0	0	0	0	11	0	120	0	54	0
Otu1129	0	0	0	0	0	0	0	2	0	0	0	0	0	0	0	0	0	0	0	0	0	0	0
Otu3536	0	0	0	0	0	0	0	0	0	0	0	8	0	0	0	0	0	0	0	0	0	0	0
Otu2346	0	0	0	0	0	0	50	0	0	1	0	0	0	0	0	0	0	0	0	0	0	0	0
Otu0349	0	0	0	0	0	0	0	0	0	0	0	0	0	0	0	0	0	0	0	0	264	0	0
Otu1226	0	0	0	0	0	0	0	0	0	0	0	1	4	0	0	0	0	0	17	0	0	0	0
Otu1997	0	0	0	0	0	0	4	2	0	2	0	0	0	0	0	0	0	0	0	0	0	0	0
Otu3650	0	0	0	0	0	0	0	0	0	0	0	0	0	0	0	0	0	0	3	0	0	0	0
Otu0104	0	0	0	0	0	0	0	0	0	0	0	3	1652	0	0	0	0	285	131	0	25	374	0
Otu3081	0	0	0	0	0	0	0	0	0	0	0	0	424	0	0	0	0	0	0	0	0	0	0
Otu0141	0	0	0	0	0	0	0	0	0	0	0	22	0	0	2	0	0	0	0	0	0	0	0
Otu1650	0	0	0	0	0	0	0	0	0	0	0	2	5	0	0	0	0	5	0	0	0	8	0
Otu3640	0	0	0	0	0	0	0	0	0	0	0	0	0	0	3	1	0	0	0	0	0	0	0
Otu1794	0	0	0	0	1	0	0	0	0	0	0	0	0	0	0	0	0	0	0	0	0	0	0
Otu1692	0	0	0	0	0	0	0	0	0	0	0	0	0	0	12	1	0	0	0	0	0	0	0
Otu3840	0	0	0	0	0	0	0	0	0	0	0	0	0	0	0	0	0	0	2	0	0	0	0
Otu0794	0	0	0	0	0	36	0	0	0	0	0	0	0	0	0	0	0	0	0	0	0	0	0
Otu3389	0	0	0	0	0	0	0	0	0	0	0	0	0	0	0	0	2	0	0	0	0	0	0
Otu3835	0	0	0	0	0	0	0	0	0	0	0	84	0	0	0	0	0	0	0	0	0	0	0
Otu0677	0	0	0	0	0	0	26	48	0	421	0	0	0	0	0	0	0	0	0	0	0	0	0
Otu0502	0	0	0	0	0	0	0	0	0	0	0	0	0	0	0	0	0	0	0	0	87	0	0
Otu0810	0	0	0	0	0	0	0	3	0	1	0	0	0	0	0	0	0	0	0	0	0	0	0
Otu2341	0	0	0	0	0	0	0	0	0	0	0	0	0	0	0	0	0	0	0	0	0	4	0
Otu3714	0	0	0	0	0	0	0	0	0	0	0	0	0	0	0	0	0	0	2	0	0	0	0
Otu2361	0	0	0	0	0	0	0	0	0	0	0	0	0	0	0	18	0	0	0	0	0	0	0
Otu3276	0	0	0	0	0	0	0	0	0	0	0	0	0	0	0	3	0	0	0	0	0	0	0
Otu3038	0	0	0	0	0	0	0	0	0	0	0	0	0	0	0	0	2	0	0	0	0	0	0
Otu2537	0	0	0	0	0	0	0	0	0	0	0	0	0	0	1	0	0	0	4	0	0	0	0
Otu2901	0	0	0	0	0	0	0	0	0	0	0	0	0	0	0	0	0	0	150	0	0	0	0
Otu3646	0	0	0	0	0	0	0	0	0	0	0	0	0	0	0	2	0	0	0	0	0	0	0
Otu0939	0	0	0	0	0	0	2	0	0	7	0	0	0	0	0	0	0	0	0	0	0	0	0
Otu2017	0	0	0	0	0	0	1	2	0	0	0	290	0	0	8	59	0	1	89	191	15	145	0
Otu1143	0	0	0	0	0	0	0	0	0	3	0	0	0	0	0	0	0	0	0	0	0	0	0
Otu1906	0	0	0	0	0	0	0	1	0	0	0	0	0	0	0	0	0	0	5	0	0	0	0
Otu3111	0	0	0	0	0	0	0	0	0	0	0	0	0	0	3	0	0	0	0	0	0	0	0
Otu1637	0	0	0	0	0	0	39	55	0	98	0	0	0	0	0	0	0	0	0	0	0	0	0
Otu0536	0	0	0	0	0	0	0	0	0	0	0	52	4	0	0	0	0	0	101	0	0	0	0
Otu3624	0	0	0	0	0	0	0	0	0	0	0	0	0	0	0	0	0	0	0	0	0	139	0
Otu0180	0	0	0	0	0	0	0	0	0	0	0	0	0	0	473	8	0	0	0	2	50	0	0
SOTU1133	0	0	0	0	0	0	0	0	0	0	0	0	0	0	0	0	0	0	0	0	0	0	2
Otu2923	0	0	0	0	0	0	0	0	0	0	0	81	0	0	0	0	0	128	0	77	0	0	0
Otu3924	0	0	0	0	0	0	0	0	0	0	0	2	0	0	0	0	0	0	3	0	0	0	0
Otu0213	0	0	0	0	0	0	0	0	0	0	0	0	0	0	0	0	0	0	0	1	0	0	0
Otu0133	0	0	0	0	0	0	2	0	7	0	0	0	0	0	0	0	0	0	0	0	0	0	0
Otu1755	0	0	0	0	0	0	0	0	0	0	0	14	0	0	0	5	0	2	34	0	0	10	0
SOTU1066	0	0	0	0	0	0	0	0	0	0	0	0	0	0	0	0	0	0	0	0	0	0	61
Otu2830	0	0	0	0	0	0	0	0	0	0	11	0	0	0	0	268	0	0	0	0	0	0	0
Otu0198	0	0	0	0	0	0	0	1	0	0	0	0	0	0	0	0	0	0	0	0	0	0	0
Otu3544	0	0	0	0	0	0	0	0	0	0	0	0	0	0	0	0	0	88	0	1	0	0	0
Otu1428	0	0	0	0	0	0	0	0	0	0	0	5	0	0	0	2	0	14	0	0	0	2	0
Otu3528	0	0	0	0	0	0	1	7	0	14	0	0	0	0	0	0	0	0	0	0	0	0	0
Otu0998	0	0	0	0	0	0	0	0	0	0	0	0	9	0	0	0	0	1	0	35	0	15	0
SOTU1061	0	0	0	0	0	0	0	0	0	0	0	0	0	0	0	0	0	0	0	0	0	0	21
Otu0283	0	0	0	0	0	0	0	0	0	0	1	0	0	273	0	0	34	0	0	0	0	0	0
Otu1804	0	0	0	0	0	0	0	0	0	0	0	0	6	0	0	0	0	0	0	0	0	0	0
Otu1118	0	0	0	0	0	0	0	0	0	0	0	0	0	0	28	4	0	0	0	0	1	0	0
Otu0540	0	0	0	0	0	0	0	0	0	1	0	0	0	0	0	0	0	0	0	0	0	0	0
Otu1867	0	0	0	0	0	0	0	0	0	0	0	0	0	0	0	20	0	0	0	0	0	0	0
Otu1449	0	0	0	0	0	0	0	0	0	0	0	9	5	0	0	0	0	5	0	3	0	291	0
Otu0676	0	0	0	0	0	0	2	1	0	1	0	0	0	0	0	0	0	0	0	0	0	0	0
Otu2541	0	0	0	0	0	0	0	0	0	0	0	4	0	0	0	0	0	1	2	0	0	3	4
Otu0196	0	0	0	0	0	0	0	0	0	0	0	2	336	0	9	0	0	405	0	919	0	33	0
Otu0344	0	0	0	0	0	0	0	0	0	0	0	0	0	0	0	0	0	204	0	0	0	0	0
Otu1860	0	0	0	0	0	0	0	0	0	0	0	7	0	0	0	0	0	10	0	0	0	1	0
Otu0337	0	0	0	0	0	0	0	0	0	0	1	0	0	0	1	294	0	0	0	0	1	0	0
Otu1789	0	0	0	0	0	0	1	4	0	68	0	0	0	0	0	0	0	0	0	0	0	0	0
Otu0642	0	0	0	0	0	0	0	0	0	0	35	0	0	0	586	106	0	0	0	0	4	0	0
Otu1162	0	0	0	0	0	0	0	0	0	0	20	0	0	0	0	52	0	0	0	0	0	0	0
Otu0636	0	0	0	0	0	0	0	0	0	0	1	0	0	0	0	51	0	0	0	0	0	0	0
Otu2793	0	0	0	0	0	0	0	0	0	0	0	0	0	0	0	0	0	0	0	72	0	0	0
Otu1846	0	0	0	0	0	0	0	0	0	0	0	1	0	0	0	0	0	5	0	0	0	0	0
Otu1338	0	0	0	0	0	0	0	0	0	1	0	0	0	0	0	0	0	0	0	0	0	0	0
Otu0829	0	0	0	0	0	0	0	7	0	0	0	0	0	0	0	0	0	0	2	0	0	0	0
Otu0029	0	0	0	0	0	0	0	0	0	0	0	0	0	0	0	0	0	166	4	0	0	1826	0
Otu3604	0	0	0	0	0	0	0	0	0	0	0	0	0	0	2	0	0	0	0	0	0	0	0
Otu1876	0	0	0	0	0	0	0	0	0	0	0	0	0	11	0	0	3	0	0	0	0	0	0
Otu1714	0	0	0	0	0	0	0	0	0	0	0	0	9	0	0	0	0	0	0	4	0	0	0
Otu1826	0	0	0	0	0	0	0	1	31	0	0	0	0	0	0	0	0	0	0	0	0	0	0
Otu3246	0	0	0	0	0	0	0	0	0	0	0	7	0	0	0	0	0	0	1106	0	0	0	0
Otu0932	0	0	0	0	0	0	0	0	0	0	0	77	0	0	0	0	0	0	7	0	0	0	0
Otu2839	0	0	0	0	0	0	0	0	0	0	0	0	0	0	0	0	0	0	2	0	0	0	0
Otu0991	0	0	0	0	0	0	0	0	0	0	0	0	0	0	0	0	0	0	3	0	0	0	0
Otu1541	0	0	0	0	0	0	0	0	0	0	0	0	0	0	0	15	0	0	0	0	0	0	0
Otu3893	0	0	0	0	0	0	0	0	0	0	0	0	0	0	0	0	0	0	0	0	4	0	0
Otu2559	0	0	0	0	0	0	21	2	0	0	0	0	0	0	0	0	0	0	0	0	0	0	0
Otu0001	0	0	0	0	0	0	0	0	0	0	0	0	0	40282	0	0	153	0	0	0	0	0	0
Otu2226	0	0	0	0	0	0	0	0	0	0	0	4	0	0	0	0	0	0	0	0	0	0	0
Otu0484	0	0	0	0	0	0	0	0	0	0	0	0	0	0	0	0	0	0	0	0	104	0	0
Otu3371	0	0	0	0	0	0	0	0	0	0	0	0	0	0	0	2	0	0	0	0	0	0	0
Otu0187	0	0	0	0	0	0	0	0	0	0	0	12	0	0	0	0	0	497	0	0	0	11	0
Otu0751	0	0	0	0	0	0	0	0	0	0	0	0	0	0	0	78	0	0	0	0	0	0	0
Otu3088	0	0	0	0	0	0	0	0	0	0	0	0	0	0	0	215	0	0	0	0	0	0	0
Otu1645	0	0	0	0	0	0	0	0	0	0	0	0	4	0	0	0	0	0	0	9	0	4	0
Otu2408	0	0	0	0	0	0	0	0	0	0	0	0	0	0	0	0	0	0	0	0	3	0	0
Otu2219	0	0	0	0	0	0	0	0	0	0	0	0	4	0	0	0	0	0	0	0	0	0	0
Otu0218	0	0	0	0	0	0	0	0	0	0	0	0	0	0	256	52	0	0	14	0	0	0	0
Otu0884	0	0	0	0	0	0	11	1	17	3	0	0	0	0	0	0	0	0	0	0	0	0	0
Otu0237	0	0	0	0	0	0	0	0	0	0	0	0	0	0	0	0	287	0	0	0	0	0	0
Otu2024	0	0	0	0	0	0	0	0	0	0	0	0	0	0	0	1	0	0	2	0	0	0	0
Otu1025	0	0	0	0	0	0	0	0	0	0	0	892	1275	0	0	0	0	0	343	0	0	0	0
Otu1061	0	0	0	0	0	0	0	0	0	0	0	0	0	0	0	8	0	0	52	0	2	0	0
Otu2586	0	0	0	0	0	0	0	0	0	0	0	0	0	0	0	0	0	0	4	0	0	0	0
Otu0513	0	0	0	0	0	0	0	0	0	0	0	0	0	0	1	108	0	0	0	0	0	0	0
Otu3422	0	0	0	0	0	0	0	0	0	0	0	40	0	0	0	0	0	0	0	0	0	0	0
Otu1501	0	0	0	0	0	0	0	0	0	0	0	10	0	0	0	3	0	4	6	0	0	0	0
Otu0286	0	0	0	0	0	0	0	0	0	0	0	135	2	0	90	0	0	273	0	47	0	3	0
Otu2268	0	0	0	0	0	0	0	0	0	0	0	0	0	0	0	0	6	0	0	0	0	0	0
Otu3608	0	0	0	0	0	0	0	0	0	0	0	0	0	0	2	0	0	0	0	0	0	0	0
Otu1536	0	1	0	0	11	0	0	0	0	0	0	0	0	0	0	0	0	0	0	0	0	0	0
Otu1702	0	0	0	0	0	0	0	0	0	0	0	0	0	0	0	0	0	0	0	0	0	1167	0
Otu0766	0	0	0	0	0	0	0	0	0	0	0	23	236	0	0	0	0	354	2	2	0	75	0
Otu3703	0	0	0	0	0	0	0	0	0	0	0	0	0	0	0	0	0	0	0	196	0	1	0
Otu0478	0	0	0	0	0	0	3	52	0	5	0	0	0	0	0	0	0	0	0	0	0	0	0
Otu1978	0	0	0	0	0	0	5	30	0	56	0	0	0	0	0	0	0	0	0	0	0	0	0
Otu0049	0	0	0	0	0	0	0	0	0	2	0	14	0	0	0	0	0	1	1877	1	0	2	0
Otu0444	0	0	0	0	0	0	0	0	0	0	0	0	15	0	0	0	0	0	0	99	0	0	0
Otu0834	0	0	0	0	0	0	0	0	0	0	0	3	0	0	0	0	0	0	38	0	0	0	0
Otu3044	0	0	0	0	0	0	0	0	0	0	0	0	0	0	0	0	0	0	0	0	0	2	0
Otu0772	0	0	0	0	0	0	0	0	0	0	0	0	43	0	0	0	0	13	3	0	12	12	0
Otu2471	0	0	0	0	0	0	0	0	0	0	0	0	0	0	0	5	0	0	0	0	0	0	0
Otu0818	0	0	0	0	0	0	0	3	0	1	0	0	0	0	0	0	0	0	0	0	0	0	0
Otu0068	0	0	0	0	0	0	0	0	0	0	0	0	0	0	0	0	0	838	0	0	0	0	0
Otu0419	0	0	0	0	0	0	0	0	0	0	0	0	38	0	335	0	0	55	0	121	0	13	0
Otu0651	0	0	0	0	0	0	0	0	0	0	0	87	61	0	0	0	0	30	0	51	0	157	0
SOTU1024	0	0	0	0	0	0	0	0	0	0	0	0	0	0	0	0	0	0	0	0	0	0	149
Otu0617	0	0	0	0	0	0	0	0	0	0	0	0	0	0	0	0	0	1	0	65	0	23	0
Otu2644	0	0	0	0	0	0	0	0	0	0	0	0	0	0	0	3	0	0	0	0	0	0	0
Otu1148	0	0	0	0	0	0	0	0	0	1	0	0	0	0	0	0	0	0	0	0	0	0	0
Otu3060	0	0	0	0	0	0	0	0	0	0	0	0	0	0	0	0	0	9	0	0	0	0	0
Otu2298	0	0	0	0	0	0	0	46	0	1	0	0	0	0	0	0	0	0	0	0	0	0	0
Otu1350	0	0	0	0	0	0	0	0	0	1	0	0	0	0	0	0	0	0	0	0	0	0	0
Otu0505	0	0	0	0	0	0	0	0	0	0	0	97	0	0	0	0	0	1	1	0	0	0	0
Otu2747	0	0	0	0	0	0	0	0	0	0	0	9	0	0	0	0	0	0	2	1	0	4	0
Otu2320	0	0	0	0	0	0	0	0	0	0	0	0	0	0	0	0	0	0	0	0	139	0	0
Otu2358	0	0	0	0	0	0	102	18	0	10	0	0	0	0	0	0	0	0	0	0	0	0	0
Otu2639	0	0	0	0	0	0	6	0	32	11	0	0	0	0	0	0	0	0	0	0	0	0	0
Otu1944	0	0	0	0	0	0	0	3	0	0	0	0	0	0	0	0	0	0	0	0	0	0	0
Otu3827	0	0	0	0	0	0	0	0	0	0	0	0	0	0	0	0	0	0	2	0	0	0	0
Otu3513	0	0	0	0	0	3	0	0	0	0	0	0	0	0	0	0	0	0	0	0	0	0	0
Otu3622	0	0	0	0	0	0	0	0	0	0	0	0	0	0	0	0	0	0	0	0	0	2	0
Otu3409	0	0	0	0	0	0	0	0	0	0	0	0	0	0	0	2	0	0	0	0	0	0	0
Otu0589	0	0	0	0	0	0	0	0	0	0	0	0	71	0	0	0	0	6	19	19	0	30	0
Otu0081	0	0	0	0	0	0	0	0	0	0	0	0	0	0	0	0	0	5	101	0	0	1	0
Otu3352	0	0	0	0	0	0	0	0	4	1	0	0	0	0	0	0	0	0	0	0	0	0	0
Otu3521	0	0	0	0	0	0	0	0	0	0	0	0	0	0	0	0	0	0	0	0	0	386	0
Otu2640	0	0	0	0	0	0	0	0	0	0	0	0	0	0	0	0	0	3	0	0	0	0	0
Otu0860	0	0	0	0	0	0	0	0	0	0	0	0	6	0	8	0	0	5	0	52	0	24	0
Otu3663	0	0	0	0	0	0	0	0	0	0	0	0	12	0	0	0	0	5	0	151	0	23	0
Otu0586	0	0	0	0	0	0	0	0	0	0	0	0	86	0	0	0	0	11	11	10	0	39	0
Otu0297	0	0	0	0	0	0	0	0	1048	0	0	0	0	0	0	0	0	0	0	0	0	0	0
Otu3420	0	0	0	0	0	0	0	0	0	0	0	355	253	0	3	5	0	148	227	0	0	267	0
Otu0631	0	0	0	0	0	0	1	1	0	0	0	0	0	0	0	0	0	0	0	0	0	0	0
SOTU1108	0	0	0	0	0	0	0	0	0	0	0	0	0	0	0	0	0	0	0	0	0	0	3
Otu0528	0	0	0	0	0	0	0	0	0	0	0	0	0	0	0	0	0	0	0	0	371	0	0
Otu1737	0	5	8	0	0	0	0	0	0	0	0	0	0	0	0	0	0	0	0	0	0	0	0
Otu3776	0	0	0	0	0	0	0	0	0	0	0	0	0	0	194	0	0	0	0	0	0	0	0
SOTU1138	0	0	0	0	0	0	0	0	0	0	0	0	0	0	0	0	0	0	0	0	0	0	7
SOTU1068	0	0	0	0	0	0	0	0	0	0	0	0	0	0	0	0	0	0	0	0	0	0	23
Otu1301	0	0	0	0	0	0	0	0	0	0	0	0	0	0	1	0	0	0	0	0	8	0	3
Otu2808	0	0	0	0	0	0	0	8	0	0	0	0	0	0	0	0	0	0	0	0	0	0	0
Otu0164	0	0	0	0	0	0	0	0	0	0	3	0	0	0	5	888	0	0	0	0	0	0	0
Otu0708	0	0	0	0	0	0	0	0	0	0	0	0	371	0	0	0	0	0	2	0	155	1	0
Otu2062	0	0	0	0	0	0	0	0	0	0	0	0	0	0	0	0	0	0	0	0	1040	0	0
Otu2210	0	0	0	0	0	0	0	0	0	0	0	0	0	0	0	0	0	0	7	0	0	0	0
Otu3761	0	0	0	0	0	0	0	0	0	0	0	2	0	0	0	0	0	0	0	0	0	0	0
Otu0660	0	0	0	0	0	0	0	0	0	0	0	0	0	0	79	20	0	0	0	0	4	0	7
Otu3674	0	0	0	0	0	0	0	0	0	0	0	0	0	0	0	0	0	0	0	0	50	0	0
Otu2393	0	0	0	0	0	0	0	0	0	0	0	0	0	0	0	0	0	3	0	0	0	0	0
Otu3323	0	0	0	0	0	0	25	0	0	0	0	0	0	0	0	0	0	0	0	0	0	0	0
Otu0166	0	0	0	0	0	0	0	0	1	0	0	0	0	0	0	0	0	0	0	0	0	0	0
Otu0882	0	0	0	0	0	0	0	0	0	0	0	0	47	0	0	0	0	16	0	0	2	11	0
Otu2413	0	0	0	0	0	0	0	0	0	0	0	0	0	0	0	0	0	0	0	0	1	0	0
Otu0487	0	0	0	0	0	0	0	0	0	0	0	0	23	0	0	0	0	1	0	36	0	101	0
SOTU1077	0	0	0	0	0	0	0	0	0	0	0	0	0	0	0	0	0	0	0	0	0	0	10
Otu3891	0	0	0	0	0	5	0	0	0	0	0	0	0	0	0	0	0	0	0	0	0	0	0
Otu0224	0	0	0	0	0	0	0	0	0	0	0	3	2	0	0	0	0	630	0	0	0	87	0
Otu3539	0	0	0	0	0	0	0	0	0	0	0	20	0	0	0	0	0	0	0	0	0	0	0
Otu2606	0	0	0	0	0	0	0	0	0	0	0	0	0	0	0	0	0	0	0	0	898	0	0
Otu2973	0	0	0	0	0	0	0	0	0	0	0	0	0	0	3	15	0	0	0	0	0	0	0
Otu3429	0	0	0	0	0	0	0	0	0	0	0	0	0	0	45	0	0	0	0	0	0	0	0
Otu2121	0	0	0	0	0	0	0	0	0	1	0	0	0	0	0	0	0	0	0	0	0	0	0
Otu0030	0	0	0	0	0	0	0	0	0	0	0	5	1	0	0	0	0	2433	0	0	0	135	0
Otu2916	0	0	0	0	0	0	0	0	0	0	0	0	0	0	0	0	0	2	0	0	0	0	0
Otu3191	0	0	0	0	0	0	0	0	0	0	0	0	0	0	0	0	0	0	0	0	0	2	0
Otu2818	0	0	0	0	0	0	0	0	0	0	0	1	0	2	0	0	0	0	1	0	0	0	0
SOTU1006	0	0	0	0	0	0	0	0	0	0	0	0	0	0	0	0	0	0	0	0	0	0	1281
Otu1093	0	0	0	0	0	0	0	0	0	0	0	5	0	0	0	0	0	0	17	0	0	0	0
SOTU1037	0	0	0	0	0	0	0	0	0	0	0	0	0	0	0	0	0	0	0	0	0	0	93
Otu3562	0	0	0	0	0	0	0	0	0	0	0	0	0	0	0	0	0	0	0	0	0	35	0
Otu1740	0	0	0	0	0	0	0	0	0	0	0	0	0	0	0	5	0	0	0	0	7	0	0
Otu1791	4	3	15	29	13	134	0	0	0	0	0	0	0	0	0	0	0	0	0	0	0	0	0
Otu2126	0	0	0	0	0	0	0	0	0	0	0	0	0	0	0	0	0	4	0	1	0	2	0
Otu0043	0	0	0	0	0	0	0	0	0	0	0	0	0	0	0	135	0	0	0	0	1304	0	0
Otu3205	0	0	0	0	0	0	0	0	0	0	0	0	0	0	0	2	0	0	0	0	0	0	0
Otu3699	0	0	0	0	0	0	0	0	0	0	0	0	0	0	0	0	0	0	0	0	0	5	0
Otu2798	0	0	0	0	0	0	0	0	0	0	0	0	0	0	0	0	0	39	0	1	0	54	0
Otu1945	0	0	0	0	0	0	0	0	0	0	0	0	0	0	0	0	0	0	0	0	7	0	0
Otu1961	0	0	0	0	0	0	0	0	0	0	0	2	0	0	0	0	0	5	0	0	0	0	0
Otu3097	0	0	0	0	0	0	0	0	0	0	0	0	0	0	0	0	0	5	0	0	0	0	0
Otu3009	0	0	0	0	0	0	8	0	7	18	0	0	0	0	0	0	0	0	0	0	0	0	0
Otu0079	79	205	1154	426	45	17	0	0	0	0	0	0	0	0	0	0	0	0	0	0	0	0	0
Otu0598	0	0	0	0	0	0	0	1	0	0	0	0	0	0	0	0	0	0	0	0	0	0	0
Otu1241	0	0	0	0	0	0	0	0	0	0	22	0	0	0	0	160	0	0	0	0	0	0	0
Otu2507	0	0	0	0	0	0	0	0	0	0	0	0	0	0	0	687	0	0	0	0	0	0	0
Otu3099	0	0	0	0	0	0	0	0	0	0	0	0	0	0	0	0	0	0	0	0	0	8	0
Otu0278	11	89	13	0	104	104	0	0	0	0	0	0	0	0	0	0	0	0	0	0	0	0	0
Otu0054	0	0	0	0	0	0	0	0	0	0	0	4336	0	0	0	0	0	3	17	0	0	1	0
Otu0088	0	0	0	0	0	0	0	0	0	0	0	56	0	0	0	0	0	0	691	0	0	0	0
Otu0228	3	0	0	0	15	1	0	0	0	0	0	0	0	0	0	0	0	0	0	0	0	0	4
Otu2925	0	0	0	0	0	0	44	16	0	3	0	0	0	0	0	0	0	0	0	0	0	0	0
Otu0961	0	0	0	0	0	0	0	0	0	0	0	0	8	0	0	0	0	4	0	27	0	4	0
Otu0131	0	0	0	0	0	0	0	0	0	0	0	0	0	0	1	0	0	0	0	0	0	0	0
Otu1633	0	0	0	0	0	0	27	15	50	9	0	0	0	0	0	0	0	0	0	0	0	0	0
Otu2961	0	0	0	0	0	0	0	0	0	0	0	0	0	0	0	0	0	0	0	0	10	0	0
SOTU1098	0	0	0	0	0	0	0	0	0	0	0	0	0	0	0	0	0	0	0	0	0	0	9
Otu0937	0	0	0	0	0	0	0	0	0	0	0	0	0	0	0	0	0	1	18	0	0	0	0
Otu1406	0	0	0	0	0	0	0	0	0	0	0	0	0	0	0	0	0	0	0	10	0	0	0
Otu3785	0	0	0	0	0	0	0	0	1	0	0	0	0	0	0	0	0	0	0	0	0	0	0
Otu3002	0	0	0	0	0	0	0	0	0	0	0	0	0	0	0	0	0	0	0	0	31	0	0
Otu0324	0	0	0	0	0	0	0	0	0	0	0	1	64	0	0	0	0	43	0	196	0	62	0
SOTU1120	0	0	0	0	0	0	0	0	0	0	0	0	0	0	0	0	0	0	0	0	0	0	2
Otu3700	0	0	0	0	0	0	0	0	0	0	0	0	2	0	0	0	0	1	2	0	0	7	0
Otu1311	0	0	0	0	30	0	0	0	0	0	0	0	0	0	0	0	0	0	1	0	0	0	0
Otu2597	0	0	0	0	0	0	0	0	0	0	0	0	0	0	0	4	0	0	0	0	0	0	0
Otu0498	0	0	0	0	0	0	0	0	0	0	0	0	41	0	0	0	0	19	0	110	0	91	0
Otu0216	0	0	0	0	0	0	0	0	0	0	11	0	0	0	1	0	0	0	0	0	7	0	0
Otu1595	0	0	0	0	1	0	0	0	0	0	0	0	0	0	0	0	0	0	0	0	0	0	0
Otu0619	0	0	0	0	0	0	0	0	0	0	0	0	0	0	0	71	0	0	0	0	0	0	0
Otu3733	0	0	0	0	0	0	0	0	0	0	0	0	0	0	0	0	0	0	0	0	7	0	0
Otu1780	0	0	0	0	0	0	0	0	0	0	0	12	0	0	0	0	0	6	0	0	0	3	0
Otu0058	0	0	0	0	0	0	0	0	0	0	0	0	0	0	0	0	0	0	1	0	29	0	0
Otu1064	0	0	0	0	0	0	0	0	0	0	0	0	1	0	0	0	0	1	34	0	0	0	0
Otu0993	0	0	0	0	0	0	0	0	0	0	0	0	28	0	0	0	0	0	0	0	0	0	0
Otu2053	0	0	0	0	0	0	0	38	0	39	0	0	0	0	0	0	0	0	0	0	0	0	0
Otu1999	0	0	0	0	0	0	0	0	0	0	0	0	9	0	0	1	0	0	0	0	0	13	0
Otu0342	0	0	0	0	0	0	0	0	0	0	0	0	0	0	0	0	0	0	0	219	0	0	15
Otu3877	0	0	0	0	0	0	0	0	0	0	0	0	0	0	2	0	0	0	0	0	0	0	0
Otu2589	0	0	0	0	0	0	0	0	0	0	0	326	0	0	0	0	0	3	0	0	0	0	0
Otu2676	0	0	0	0	0	0	48	12	0	4	0	0	0	0	0	0	0	0	0	0	0	0	0
Otu2745	0	0	0	0	0	0	0	0	0	0	0	0	0	0	0	0	0	0	0	208	0	88	0
Otu1673	0	0	0	0	0	0	0	0	0	0	0	0	0	0	0	0	0	0	11	0	0	0	0
Otu2894	0	0	0	0	0	0	8	21	0	6	0	0	0	0	0	0	0	0	0	0	0	0	0
Otu1865	0	0	0	0	0	0	0	0	0	0	0	0	1	0	0	0	0	1	0	11	0	0	0
Otu2094	0	0	0	0	0	0	3	1	0	2	0	0	0	0	0	0	0	0	0	0	0	0	0
Otu1529	0	0	0	0	0	0	0	0	0	0	0	3	0	0	0	0	0	0	15	0	0	0	0
Otu1327	0	0	0	0	0	0	0	0	0	0	0	10	7	0	0	0	0	14	0	2	0	38	0
Otu1488	0	0	0	0	0	0	0	0	0	0	0	0	0	0	6	2350	0	0	0	0	0	0	0
Otu2305	0	0	0	0	0	0	0	0	0	0	0	0	0	0	0	6	0	0	0	0	0	0	0
Otu0113	0	0	0	0	0	0	0	0	0	0	0	1	0	0	0	0	0	9	1	0	0	0	0
Otu1569	0	0	0	0	0	0	0	0	0	0	0	0	0	0	0	0	0	0	0	0	15	0	0
Otu0979	0	0	0	0	0	0	0	0	0	0	0	0	0	0	0	26	0	0	0	0	0	0	0
Otu1394	0	0	0	0	0	0	0	0	0	0	0	309	0	0	0	0	0	0	155	0	0	7	0
Otu2033	0	0	0	0	0	0	0	0	0	1	0	0	0	0	0	0	0	0	0	0	0	0	0
Otu0722	0	0	0	0	0	0	0	0	0	0	0	0	0	0	0	0	0	0	0	0	4	0	0
Otu2005	0	0	0	0	0	0	0	0	0	0	0	0	4	0	0	0	0	0	3	2	0	0	0
Otu2251	0	0	0	0	0	0	0	0	0	0	0	2	0	0	0	0	0	0	0	0	10	0	0
Otu1447	0	0	0	0	0	0	0	0	0	0	0	0	0	0	0	0	0	0	0	0	19	0	0
Otu3433	0	0	0	0	0	0	0	0	0	0	0	0	0	0	0	0	0	0	22	0	0	0	0
Otu1921	0	0	0	0	0	0	0	0	0	0	0	202	0	0	0	2	0	3	1	0	0	0	0
Otu0768	0	0	0	0	0	0	0	0	0	0	0	0	47	0	0	0	0	17	5	7	0	20	0
Otu2440	0	0	0	0	0	0	0	0	0	0	0	0	0	0	0	0	0	3	0	0	0	0	0
Otu2060	0	0	0	0	0	0	0	0	0	2	0	0	0	0	0	0	0	0	0	0	0	0	0
Otu1834	0	0	0	0	0	0	0	0	0	0	0	0	0	0	0	0	5	0	0	0	0	0	0
Otu2151	0	0	0	0	0	0	0	0	0	0	0	0	0	0	0	0	0	0	0	0	0	9	0
SOTU1114	0	0	0	0	0	0	0	0	0	0	0	0	0	0	0	0	0	0	0	0	0	0	3
Otu3585	0	0	0	0	0	0	0	0	0	0	0	0	0	0	0	0	0	0	2	0	0	0	0
Otu1085	0	0	0	0	0	0	0	0	0	0	0	0	0	0	0	0	0	0	3	5	0	30	0
Otu1304	0	0	0	0	0	0	0	0	0	0	0	0	0	0	0	3	0	0	3	0	0	2	0
Otu3132	0	0	0	0	0	0	0	0	0	0	0	0	0	0	0	0	0	8	0	0	0	0	0
Otu0172	0	0	0	0	0	0	0	0	0	0	0	0	0	0	0	0	0	122	0	371	0	329	0
Otu3168	0	0	0	0	0	0	0	0	0	0	0	0	0	0	0	0	0	0	0	0	618	0	0
Otu1322	0	0	0	0	0	0	0	1	0	0	0	0	0	0	0	0	0	0	0	0	0	0	0
Otu3808	0	0	0	0	0	0	0	0	0	0	0	0	0	0	0	0	0	0	0	0	9	0	0
Otu2950	0	0	0	0	0	0	122	12	2	6	0	0	0	0	0	0	0	0	0	0	0	0	0
Otu0640	0	0	0	0	0	0	0	0	0	0	0	0	0	0	0	0	0	31	0	21	0	59	0
Otu1233	0	0	0	0	0	0	0	0	0	0	0	0	0	0	0	0	0	0	0	0	133	0	0
Otu2544	0	0	0	0	0	0	0	0	0	0	0	1385	0	0	0	0	0	0	0	0	0	0	0
Otu0281	0	0	0	0	0	0	0	0	0	0	0	0	367	0	0	0	0	0	0	55	70	0	0
Otu1203	4	0	10	0	5	2	0	0	0	0	0	0	0	0	0	0	0	0	0	0	0	0	0
Otu0288	0	0	0	0	0	0	0	0	0	0	0	0	642	0	0	0	0	169	19	1	0	10	0
Otu0665	0	0	0	0	0	0	0	0	0	0	0	0	0	0	2	0	0	0	0	0	68	0	0
Otu0645	0	0	0	0	0	0	0	0	0	0	0	412	0	0	0	0	0	0	71	0	0	0	0
SOTU1082	0	0	0	0	0	0	0	0	0	0	0	0	0	0	0	0	0	0	0	0	0	0	68
Otu0118	0	0	0	0	0	0	0	0	0	0	0	0	0	0	0	0	0	0	0	0	499	0	0
Otu0773	0	0	0	0	0	0	0	0	0	0	0	0	0	0	4	5	0	0	3	0	5	0	0
Otu0441	0	0	0	0	0	0	1	0	0	1	0	148	0	0	0	1	0	178	0	93	0	88	0
Otu2656	0	0	0	0	0	0	0	0	0	0	0	0	0	0	2	72	0	0	0	0	0	0	0
Otu0290	0	0	0	0	0	0	0	0	0	0	0	253	0	0	0	0	0	21	5	0	0	1	0
Otu2465	0	0	0	0	0	0	3	0	57	0	0	0	0	0	0	0	0	0	0	0	0	0	0
Otu0384	0	0	0	0	0	0	0	0	0	0	0	3	0	0	0	0	0	195	0	4	0	27	0
Otu3249	0	0	0	0	0	0	0	0	0	0	0	0	0	0	0	0	0	2	0	0	0	0	0
Otu3028	0	0	0	0	0	0	5	2	28	2	0	0	0	0	0	0	0	0	0	0	0	0	0
Otu2646	0	0	0	0	0	0	0	0	0	0	0	0	0	0	0	0	0	0	3	0	0	0	0
Otu2853	0	0	0	0	0	0	0	0	0	0	0	0	0	0	0	0	0	0	2	0	0	0	0
SOTU1019	0	0	0	0	0	0	0	0	0	0	0	0	0	0	0	0	0	0	0	0	0	0	223
Otu0368	0	0	0	0	2	0	0	0	0	0	0	0	0	0	0	0	0	0	0	0	0	0	0
Otu2273	0	0	0	0	0	0	0	0	0	0	0	0	0	0	2	16	0	0	0	0	0	0	0
Otu1757	0	0	0	0	0	0	0	0	0	0	0	0	2	0	0	0	0	5	0	0	0	9	0
Otu0311	0	0	0	0	0	0	0	0	0	0	0	0	63	0	241	20	0	0	5	34	0	0	0
Otu0816	0	0	0	0	0	0	0	0	0	0	0	0	58	0	0	0	0	5	3	0	0	1	0
Otu0812	0	0	0	0	0	0	0	0	0	0	0	38	0	0	0	0	0	244	0	0	0	0	0
Otu1819	0	0	0	0	0	0	0	17	0	0	0	0	0	0	0	0	0	0	0	0	0	0	0
Otu0988	0	0	0	0	0	0	0	0	0	0	0	0	1	0	0	6	0	0	0	0	34	0	0
Otu0875	0	0	0	0	0	0	0	0	0	0	0	0	0	0	3	0	0	0	7	0	0	0	0
Otu1550	0	0	0	0	0	0	4	8	0	30	0	0	0	0	0	0	0	0	0	0	0	0	0
Otu3062	0	0	0	0	0	0	1	1	0	3	0	0	0	0	0	0	0	0	0	0	0	0	0
Otu0125	0	0	0	0	0	0	0	0	0	0	0	4017	9	0	0	0	0	1117	153	0	0	4	0
Otu2256	0	0	0	0	0	0	0	0	0	0	0	0	0	0	3	41	0	0	0	0	4	0	0
Otu0122	0	0	0	0	0	0	0	0	0	0	0	0	0	0	0	0	0	1	0	0	0	0	0
Otu0890	0	0	0	0	0	0	0	0	0	0	0	0	0	0	3	161	0	0	0	0	0	0	0
Otu3518	0	0	0	0	0	0	0	0	0	0	0	229	0	0	0	0	0	0	0	0	0	0	0
Otu3907	0	0	0	0	0	0	0	0	0	0	0	0	0	0	0	52	0	0	0	0	0	0	0
Otu0143	63	0	0	0	37	12	0	0	0	0	0	0	0	0	0	0	0	0	0	0	0	0	0
Otu1696	0	0	0	0	0	0	3	1	0	1	0	0	0	0	0	0	0	0	0	0	0	0	0
Otu0145	0	0	0	0	0	0	0	0	0	0	0	0	0	0	0	0	0	0	0	0	561	0	0
Otu1333	0	0	0	0	0	0	1	0	0	0	0	0	0	0	0	0	0	0	0	0	0	0	0
Otu0129	0	0	0	0	0	0	0	0	0	0	0	596	0	0	0	0	0	147	341	0	0	173	0
Otu0012	0	0	0	0	0	0	0	0	0	0	0	0	0	0	4375	124	0	0	0	0	37	0	0
SOTU1027	0	0	0	0	0	0	0	0	0	0	0	0	0	0	0	0	0	0	0	0	0	0	106
Otu0063	0	0	0	0	0	0	0	0	0	1	0	0	0	0	0	0	0	30	0	927	0	1510	0
Otu0615	0	0	0	0	0	0	0	0	0	0	0	14	8	0	0	0	0	6	1	34	0	68	0
Otu1821	0	0	0	0	0	0	26	75	0	105	0	0	0	0	0	0	0	0	0	0	0	0	0
Otu0526	0	0	0	0	0	0	0	0	0	0	0	0	0	0	0	0	0	0	0	0	117	0	0
SOTU1010	0	0	0	0	0	0	0	0	0	0	0	0	0	0	0	0	0	0	0	0	0	0	413
Otu0454	0	0	0	0	0	0	0	0	0	0	0	0	0	0	0	0	0	225	0	7	0	2	0
Otu0302	0	0	0	0	0	0	0	0	0	0	0	0	0	0	0	0	0	2	1	4	0	3	0
Otu0315	0	0	0	0	0	0	0	0	0	0	0	0	0	0	406	0	0	0	0	0	0	0	0
Otu0101	0	0	0	0	0	0	0	0	0	0	1	0	0	0	15	2080	0	0	0	0	0	0	0
Otu3738	0	0	0	0	0	0	0	0	0	0	0	3	0	0	0	0	0	0	0	0	0	0	0
Otu2623	0	0	0	0	0	0	0	0	0	0	0	0	0	0	0	0	0	0	0	13	0	0	0
Otu2584	0	0	0	0	0	0	0	0	0	0	0	0	0	0	0	5	0	0	0	0	0	0	0
Otu0244	0	0	0	0	0	0	0	0	0	0	0	0	456	0	0	0	0	52	14	1	0	11	0
Otu0152	0	0	0	0	0	0	0	0	0	0	0	547	53	0	0	0	0	4195	0	0	0	7	0
Otu2124	0	0	0	0	0	0	0	0	0	0	0	3	0	0	0	0	0	149	0	0	0	0	0
Otu1321	0	0	0	0	0	0	12	49	0	156	0	0	0	0	0	0	0	0	0	0	0	0	0
Otu1909	0	0	0	0	0	0	0	0	2	0	0	0	0	0	0	0	0	0	0	0	0	0	0
Otu1514	0	0	0	0	0	0	0	0	0	0	0	0	0	0	0	25	0	0	0	0	0	0	0
Otu0061	0	0	0	0	0	0	0	0	0	0	0	0	824	0	0	0	0	0	0	0	0	0	0
Otu1573	0	0	0	0	0	0	0	0	0	0	0	0	0	0	1	12	0	0	0	0	0	0	0
Otu1183	0	0	0	0	0	0	162	26	2	8	0	0	0	0	0	0	0	0	0	0	0	0	0
Otu1268	0	0	0	0	0	0	0	0	0	0	0	0	0	0	0	28	0	0	0	0	0	0	0
Otu1670	0	0	0	0	0	0	0	0	0	0	0	565	93	0	0	0	0	160	0	47	0	1335	0
Otu2421	0	0	0	0	0	0	0	0	0	0	0	0	0	0	0	4	0	0	0	0	0	0	0
Otu3388	0	0	0	0	0	0	0	3	0	0	0	0	0	0	0	0	0	0	0	0	0	0	0
Otu1169	0	0	0	0	0	0	116	13	4	13	0	0	0	0	0	0	0	0	0	0	0	0	0
Otu0162	0	0	0	0	0	0	0	1	0	0	0	0	0	0	0	1	0	0	0	0	0	0	0
Otu1191	0	0	0	0	0	0	0	1	0	0	0	4	11	0	5	0	0	0	14	0	0	1	0
Otu3576	0	0	0	0	0	0	0	0	0	0	0	0	0	0	0	2	0	0	0	0	0	0	0
Otu0749	0	0	0	0	0	0	0	0	0	0	0	12	16	0	0	8	0	42	0	26	0	44	0
Otu0680	0	0	0	0	0	0	0	0	0	0	0	66	0	0	0	0	0	12	48	0	0	35	0
Otu3026	0	0	0	0	0	0	0	0	0	0	0	0	0	0	0	0	0	0	0	12	0	0	0
Otu1894	0	0	0	0	0	0	6	15	0	5	0	5	0	0	0	0	0	5	0	1	0	5	0
Otu2448	0	0	0	0	0	0	0	0	0	0	0	0	0	0	0	0	0	0	0	0	3	0	0
Otu0473	0	0	0	0	0	0	0	0	0	0	0	0	0	0	0	3	0	0	0	0	0	0	0
Otu2105	0	0	0	0	0	0	0	0	0	1	0	0	0	0	0	0	0	0	0	0	0	0	0
Otu1384	0	0	0	0	0	0	0	1	0	0	0	0	0	0	0	0	0	1	0	9	0	0	9
Otu0097	0	0	0	0	0	0	0	1	0	0	0	0	0	0	0	0	0	0	0	0	0	0	0
Otu2502	0	0	0	0	0	0	145	28	0	6	0	0	0	0	0	0	0	0	0	0	0	0	0
Otu3920	0	0	0	0	0	0	0	0	0	0	6	0	0	0	0	0	0	0	0	0	0	0	0
Otu2426	0	0	0	0	0	0	0	0	0	0	0	0	120	0	0	0	0	0	16	36	0	96	0
Otu1754	0	0	0	0	0	0	1	1	0	2	0	1	2	0	0	0	0	0	1	0	0	0	13
Otu1277	0	0	0	0	0	0	0	0	0	0	0	0	0	0	0	0	0	3	0	12	0	3	0
Otu2665	0	0	0	0	0	0	0	0	0	0	0	0	0	0	0	23	0	0	0	0	0	0	0
Otu2027	0	0	0	0	0	0	0	0	0	0	0	2	0	0	0	0	0	5	0	0	0	0	0
Otu3939	0	0	0	0	0	0	0	0	0	0	0	0	0	0	0	0	0	0	0	0	0	2	0
Otu3161	0	0	0	0	0	0	0	0	0	0	0	0	0	0	0	0	0	1	0	3	0	923	0
Otu0509	0	0	0	0	0	0	0	0	0	0	0	0	0	0	0	108	0	15	0	0	0	2	0
Otu0907	0	0	0	0	0	0	0	0	0	0	0	0	5668	0	0	0	0	9	0	3	0	0	0
Otu2503	0	0	0	0	0	0	18	8	87	1	0	0	0	0	0	0	0	0	0	0	0	0	0
Otu2840	0	0	0	0	0	0	0	0	0	0	0	57	29	0	0	0	0	24	17	4	0	23	0
Otu0721	0	0	0	0	0	0	0	0	0	0	0	69	0	0	0	0	0	5	2	0	0	8	0
Otu2238	0	0	0	0	0	0	0	0	0	0	0	0	0	0	0	3	0	0	0	0	0	0	0
Otu1561	0	0	0	0	0	0	0	0	0	0	0	0	0	0	0	8	0	0	0	0	0	0	0
Otu3654	0	0	0	0	0	0	0	0	0	0	0	0	0	0	0	0	0	0	0	0	13	0	0
Otu0718	0	0	0	0	0	0	0	0	0	0	0	19	11	0	4	0	0	0	58	0	0	0	0
Otu0712	0	0	0	0	0	0	0	0	0	0	0	18	16	0	0	0	0	0	63	1	1	0	0
Otu2949	0	0	0	0	0	0	0	0	0	0	0	0	0	0	0	0	0	0	0	0	312	0	0
Otu0610	0	0	0	0	0	0	13	11	0	21	0	0	0	0	0	0	0	0	0	0	0	0	0
Otu0039	0	0	0	0	0	0	0	0	0	0	0	0	0	0	1680	452	0	0	2	34	0	0	0
Otu1366	0	0	0	0	0	0	0	0	0	0	0	1	2	14	0	0	0	1	0	0	0	0	0
Otu0396	0	0	0	0	0	0	0	0	0	0	0	3	0	0	0	0	0	0	0	0	0	140	0
Otu2617	0	0	0	0	0	0	0	0	0	0	0	0	0	0	0	0	0	49	0	2	0	0	0
Otu0533	0	0	0	0	0	0	0	0	0	0	3	34	78	0	0	34	0	61	1	23	0	146	0
Otu0128	0	0	0	0	0	0	0	0	0	0	2	0	0	0	7	673	0	0	0	0	7	0	0
Otu0496	0	0	0	0	0	0	0	0	0	0	0	0	0	68	0	0	110	0	0	0	0	0	0
Otu1059	0	0	0	0	0	0	0	0	0	0	0	0	7	0	3	0	0	1	0	23	0	6	0
Otu2187	0	0	0	0	0	0	0	0	0	0	0	0	0	0	11	1	0	0	0	1	0	0	0
Otu3717	0	0	0	0	0	0	0	0	0	0	0	0	0	0	0	0	0	0	0	0	0	3	0
Otu0299	0	0	0	0	0	0	0	0	0	0	0	1	0	0	0	0	0	1	73	0	0	2	0
Otu2179	0	0	0	0	0	0	0	0	0	0	0	0	0	0	0	1	0	2	4	0	0	0	0
Otu0155	0	0	0	0	0	0	0	0	0	0	0	0	0	0	0	0	0	4	0	3	0	459	0
Otu0850	0	0	0	0	0	0	0	0	0	0	0	60	23	0	0	8	0	34	2	38	0	41	0
Otu0442	0	0	0	0	0	0	0	0	0	0	0	0	0	6	0	0	147	0	0	0	0	0	0
Otu1874	0	0	0	0	0	0	0	0	0	0	0	0	0	0	0	0	0	0	0	0	287	0	0
Otu0289	0	0	0	0	0	0	0	0	0	0	0	0	0	0	0	6	0	0	0	0	0	0	0
Otu0925	0	0	0	0	0	0	1	0	0	1	0	0	0	0	0	0	0	0	0	0	0	0	0
Otu0262	0	0	0	0	0	0	5	2	0	7	0	488	85	1	0	0	0	0	438	0	7	2	0
Otu0957	0	0	0	0	0	0	0	0	0	0	0	0	11	0	0	3	0	49	0	0	0	4	0
Otu0107	0	0	0	0	0	0	0	0	0	0	0	0	767	0	0	0	0	2	0	0	1620	0	0
Otu3187	0	0	0	0	0	0	0	0	0	0	0	0	0	0	0	0	0	0	3	0	0	0	0
Otu1126	0	0	0	0	0	0	0	0	0	0	0	0	3	0	0	0	0	0	0	19	0	0	0
Otu0077	0	0	0	0	0	0	0	0	0	0	0	0	0	0	0	92	0	0	0	0	0	0	0
Otu3025	0	0	0	0	0	0	0	0	0	0	0	0	0	0	0	0	0	0	0	44	0	0	0
Otu2943	0	0	0	0	0	0	0	0	0	0	0	0	0	0	0	0	0	0	0	0	2	0	0
Otu1307	0	0	0	0	34	1	0	0	0	0	0	0	0	0	0	0	0	0	0	0	0	0	0
SOTU1106	0	0	0	0	0	0	0	0	0	0	0	0	0	0	0	0	0	0	0	0	0	0	14
Otu0119	0	0	0	0	0	0	0	0	0	0	0	0	0	0	1	0	0	1	0	0	61	0	0
Otu3917	0	0	0	0	0	0	0	0	0	0	0	0	0	0	0	0	0	0	0	0	19	0	0
Otu2302	0	0	0	0	0	0	0	0	0	0	0	0	0	0	3	3	0	1	0	0	0	0	0
Otu1418	0	0	0	0	0	0	0	0	0	0	0	0	0	0	25	0	0	0	0	0	0	0	0
Otu1375	0	0	0	0	0	0	0	0	0	0	0	250	0	0	0	0	0	3	11	0	0	1	0
Otu0734	0	0	0	0	0	0	15	0	0	5	0	397	70	0	4	6	0	188	116	118	2	127	0
Otu2859	0	0	0	0	0	0	0	0	0	0	0	0	0	0	0	0	0	0	2	0	0	0	0
Otu2879	0	0	0	0	0	0	0	1	0	1	0	0	0	0	0	0	0	0	0	0	0	0	0
Otu1159	0	0	0	0	0	0	0	0	0	0	0	0	4	0	0	0	0	6	0	41	0	13	0
Otu3113	0	0	0	0	0	0	0	0	0	0	0	0	0	0	2	0	0	0	0	0	0	0	0
Otu1727	0	0	0	0	0	0	0	0	0	0	0	2	0	0	0	0	0	0	6	0	1	0	0
Otu1166	0	0	0	0	0	0	0	0	0	0	0	0	24	0	0	0	0	0	0	0	0	0	0
Otu3683	0	0	0	0	0	0	0	0	0	0	0	0	0	0	0	0	0	5	0	10	0	1	0
Otu0623	0	0	0	0	0	0	0	0	0	0	0	0	0	0	0	0	0	1	3	0	0	0	0
Otu2986	0	0	0	0	0	0	0	0	0	0	0	11	0	0	0	0	0	0	0	0	0	0	0
Otu2313	0	0	0	0	0	0	0	1	0	6	0	0	0	0	0	0	0	0	0	0	0	0	0
Otu3427	0	0	0	0	0	0	0	0	0	0	0	0	3	0	0	0	0	0	0	0	0	0	0
Otu1960	0	0	0	0	0	0	0	0	0	0	0	0	0	0	0	0	0	2	0	0	0	20	0
Otu0986	0	0	0	0	0	0	0	0	0	0	0	3	0	0	0	0	0	8	0	22	0	35	0
Otu1227	0	0	0	0	0	0	0	0	0	0	0	0	16	0	0	0	0	2	0	0	2	0	0
SOTU1055	0	0	0	0	0	0	0	0	0	0	0	0	0	0	0	0	0	0	0	0	0	0	41
Otu2888	0	0	0	0	0	0	0	0	0	0	0	0	0	0	0	3	0	0	0	0	0	0	0
Otu1859	0	0	0	0	0	0	6	1	28	3	0	0	0	0	0	0	0	0	0	0	0	0	0
Otu2755	0	0	0	0	0	0	0	0	0	0	0	0	0	0	0	9	0	0	0	0	0	0	0
Otu1237	0	0	0	0	0	0	0	0	0	0	0	0	19	0	0	0	0	0	6	0	0	0	0
Otu0406	0	0	0	0	0	0	0	3	0	1	0	0	0	0	0	0	0	0	0	0	0	0	0
SOTU1104	0	0	0	0	0	0	0	0	0	0	0	0	0	0	0	0	0	0	0	0	0	0	11
Otu2264	0	0	0	0	0	0	0	0	0	0	0	0	0	0	0	0	0	0	0	0	5	0	0
Otu2020	0	0	0	0	0	0	0	0	0	0	0	0	0	0	0	0	0	0	0	0	11	0	0
SOTU1085	0	0	0	0	0	0	0	0	0	0	0	0	0	0	0	0	0	0	0	0	0	0	19
Otu1011	0	0	0	0	0	0	0	0	0	0	0	0	0	0	0	0	0	1	33	0	0	0	0
Otu3656	0	0	0	0	0	0	0	0	0	0	0	0	0	0	0	0	0	0	0	0	2	0	0
Otu3930	0	0	0	0	0	0	0	0	0	0	0	3	0	0	0	0	0	4	9	0	0	6	0
Otu2723	0	0	0	0	0	0	0	0	0	0	0	0	0	0	0	0	0	1	0	0	0	5	0
Otu1302	0	0	0	0	0	0	0	0	0	0	0	0	6	0	0	0	0	0	0	32	0	3	0
Otu2381	0	0	0	0	0	0	1	1	0	0	0	0	0	0	0	0	0	0	0	0	0	0	0
Otu0005	4040	3327	2992	3285	5147	2564	0	0	0	0	0	0	0	0	0	0	0	0	0	0	0	0	0
Otu3621	0	0	0	0	0	0	4	17	0	16	0	0	0	0	0	0	0	0	0	0	0	0	0
Otu1464	0	0	0	0	0	0	0	0	0	0	0	0	5	0	0	0	0	10	0	11	0	9	0
Otu3620	0	0	0	0	0	0	0	0	0	0	0	0	0	0	0	2	0	0	0	0	0	0	0
Otu1046	0	0	0	0	0	0	1	2	0	0	0	0	0	0	0	0	0	0	0	0	0	0	0
Otu0899	0	0	0	0	0	0	0	5	0	1	2	13	1	0	6	37	0	9	16	11	77	15	0
Otu3588	0	0	0	0	0	0	0	0	0	0	0	0	0	0	676	3	0	0	0	0	0	0	0
Otu0356	0	0	0	0	0	0	8	38	0	53	0	0	0	0	0	0	0	0	0	0	0	0	0
Otu2844	0	0	0	0	0	0	0	0	0	0	0	0	0	0	0	0	0	0	0	0	0	22	8
Otu2526	0	0	0	0	0	0	0	0	0	0	0	0	0	0	0	0	0	0	0	0	0	3	0
Otu1897	0	0	0	0	0	0	0	0	0	0	0	0	0	0	0	0	8	0	0	0	0	0	0
Otu2779	0	0	0	0	0	0	0	0	0	0	0	0	0	0	126	0	0	0	0	0	0	0	0
Otu0170	0	0	0	0	0	0	0	0	0	0	0	17	0	0	1	0	0	0	0	0	0	0	0
SOTU1012	0	0	0	0	0	0	0	0	0	0	0	0	0	0	0	0	0	0	0	0	0	0	321
Otu2784	0	0	0	0	0	0	0	0	0	0	0	0	0	0	2	19	0	0	0	0	0	0	0
Otu2201	0	0	0	0	0	0	0	0	0	0	0	492	0	0	0	0	0	0	1	0	0	0	0
Otu0625	0	0	0	0	0	0	17	13	0	32	0	0	0	0	0	0	0	0	0	0	0	0	0
Otu2353	0	0	0	0	0	0	0	0	0	0	0	0	0	0	0	0	0	24	0	0	0	0	0
Otu0523	0	0	0	0	0	0	0	0	0	0	0	0	0	0	0	2	0	14	0	60	0	93	0
Otu2452	0	0	0	0	0	0	0	0	0	0	0	4	10	0	0	0	0	3	0	0	0	23	0
Otu3157	0	0	0	0	0	0	0	0	0	0	0	0	0	0	17	0	0	0	0	0	0	0	0
Otu2551	0	0	0	0	0	0	0	0	0	0	0	0	0	0	98	0	0	0	0	0	0	0	0
SOTU1096	0	0	0	0	0	0	0	0	0	0	0	0	0	0	0	0	0	0	0	0	0	0	7
Otu1153	0	0	0	0	0	0	1	1	0	0	0	0	0	0	0	0	0	0	0	0	0	0	0
Otu2203	0	0	0	0	0	0	0	0	0	0	0	0	0	0	0	2	0	0	0	0	0	0	0
Otu3762	0	0	0	0	0	0	0	0	0	0	0	0	0	0	0	0	0	4	0	0	0	0	0
SOTU1063	0	0	0	0	0	0	0	0	0	0	0	0	0	0	0	0	0	0	0	0	0	0	14
Otu0127	0	0	0	0	0	0	0	0	0	0	0	1203	359	0	1	0	0	538	7	1379	0	1382	0
Otu0264	0	0	0	0	213	32	0	0	0	1	0	0	0	0	0	0	0	0	0	0	0	0	90
Otu3087	0	0	0	0	0	0	0	0	0	0	0	0	0	0	0	4	0	0	0	0	0	0	0
SOTU1052	0	0	0	0	0	0	0	0	0	0	0	0	0	0	0	0	0	0	0	0	0	0	49
Otu0448	0	0	0	0	0	0	0	0	0	0	0	0	0	0	0	215	0	0	0	6	0	7	0
Otu0725	0	0	0	0	0	0	0	0	0	0	0	21	7	0	0	0	0	0	203	0	0	0	0
Otu1480	0	0	0	0	0	0	1	1	0	1	0	0	0	0	0	0	0	0	0	0	0	0	0
Otu2493	0	0	0	0	0	0	0	0	0	0	0	0	0	0	0	0	0	0	3	0	0	0	0
Otu0639	0	0	0	0	0	0	0	0	0	0	0	0	0	0	0	0	0	0	0	0	62	0	0
Otu3859	0	0	0	0	0	0	0	0	0	0	0	0	0	0	0	5	0	0	0	0	0	0	0
Otu1641	0	0	0	0	0	0	0	1	0	0	0	0	0	0	0	0	0	0	0	0	0	0	0
Otu1981	0	0	0	0	0	0	0	0	0	0	0	0	1	0	0	0	0	3	0	0	0	4	0
Otu1950	0	0	0	0	0	0	0	0	0	0	0	0	4	0	0	0	0	5	0	0	0	2	0
Otu0243	0	0	0	0	0	0	0	0	2	0	0	0	0	0	0	0	0	0	0	0	0	0	0
Otu0292	0	0	0	0	8	0	0	0	0	0	0	0	0	0	0	0	0	0	0	0	0	0	0
Otu3014	0	0	0	0	0	0	0	0	0	0	0	0	0	0	0	0	0	0	0	0	0	4	0
Otu2339	0	0	0	0	0	0	0	0	0	0	0	1	0	0	0	0	0	0	9	0	0	0	0
Otu3565	0	0	0	0	0	0	0	0	0	0	0	0	56	0	0	0	0	0	0	0	0	5	0
Otu3421	0	0	0	0	0	0	0	0	0	0	0	4	0	0	0	0	0	0	1	0	0	5	0
Otu2096	0	0	0	0	0	0	0	0	0	0	0	0	8	0	1	0	0	0	1	11	88	5	0
Otu1883	0	0	0	0	0	0	0	0	0	0	0	0	0	0	0	0	0	0	0	0	7	0	0
Otu3836	0	0	0	0	0	0	0	0	0	0	0	0	0	0	0	2	0	0	0	0	0	0	0
Otu3059	0	0	0	0	0	0	2	3	0	0	0	0	0	0	0	0	0	0	0	0	0	0	0
Otu2324	0	0	0	0	0	0	0	0	0	0	0	0	0	18	0	0	0	0	0	0	0	0	0
Otu3122	0	0	0	0	0	0	15	75	0	41	0	0	0	0	0	0	0	0	0	0	0	0	0
Otu0462	0	0	0	0	0	0	0	0	0	0	0	0	0	0	63	104	0	0	0	0	32	0	0
Otu0382	0	0	0	0	0	0	0	0	0	0	0	39	0	0	0	0	0	2	248	0	0	3	0
Otu2724	0	0	0	0	0	0	0	1	20	0	0	0	0	0	0	0	0	0	0	0	0	0	0
Otu0690	0	0	0	0	0	0	2	0	1	1	0	0	0	0	0	0	0	0	0	0	0	0	0
Otu1665	0	0	0	0	0	0	0	0	187	0	0	0	0	0	0	0	0	0	0	0	0	0	0
Otu2267	0	0	0	0	0	0	0	0	0	0	0	0	0	0	0	0	0	1417	0	0	0	0	0
Otu2809	0	0	0	0	0	0	0	0	0	0	0	30	29	0	0	0	0	0	20	0	0	0	0
Otu1457	0	0	0	0	0	0	0	0	0	3	0	0	0	0	0	0	0	0	0	0	0	0	0
Otu2394	0	0	0	0	0	0	1	0	0	0	0	0	0	0	0	5	0	0	0	0	0	0	0
Otu1955	0	0	0	0	0	0	0	7	0	0	0	0	0	0	0	0	0	0	0	0	0	0	0
Otu2649	0	0	0	0	0	0	0	0	0	0	0	0	235	0	0	0	0	11	0	0	0	0	0
Otu1021	0	0	0	0	0	0	1	8	0	7	0	0	0	0	0	0	0	0	0	0	0	0	0
SOTU1007	0	0	0	0	0	0	0	0	0	0	0	0	0	0	0	0	0	0	0	0	0	0	1219
Otu2864	0	0	0	0	0	0	0	0	0	0	0	0	0	0	0	0	0	0	0	0	0	3	0
Otu2977	0	0	0	0	0	0	0	0	0	0	0	0	0	0	0	4	0	0	0	0	0	0	0
Otu2762	0	0	0	0	0	0	0	0	0	0	0	0	2	0	0	0	0	0	1	0	0	0	0
Otu0431	0	0	0	0	0	0	0	0	0	0	0	1	0	0	0	0	0	0	0	0	0	0	0
Otu0008	0	0	0	0	0	0	0	0	0	0	0	1	81	0	808	0	0	281	1	7415	0	1311	0
Otu1510	0	0	0	0	0	0	0	0	0	0	11	0	6	0	1	54	0	0	5	0	0	0	0
Otu2743	0	0	0	0	0	0	0	0	0	0	0	0	11	0	0	0	0	0	8	2	0	0	0
Otu2306	0	0	0	0	0	0	0	0	0	0	2	7358	17	0	19	4	0	3	8839	29	0	83	0
Otu3823	0	0	0	0	0	0	0	0	0	0	0	7	0	0	0	0	0	0	0	0	0	0	0
Otu2278	0	0	0	0	0	0	0	0	0	0	0	0	0	2548	10	0	36	0	0	0	0	0	0
Otu1639	17	2	36	31	0	1	0	0	0	0	0	0	0	0	0	0	0	0	0	0	0	0	0
Otu2532	0	0	0	0	0	0	0	0	0	0	0	0	0	0	0	0	0	0	0	0	0	46	0
Otu2309	0	0	0	0	0	0	0	0	0	0	0	0	0	0	0	3	0	0	0	0	0	0	0
Otu1706	0	0	0	0	0	0	0	0	0	0	0	0	0	0	11	1242	0	0	0	0	0	0	0
Otu2047	0	0	0	0	0	0	0	0	0	0	0	0	0	0	0	0	0	0	0	0	4	0	0
Otu0147	0	0	0	0	0	0	0	0	0	0	1	0	0	0	533	165	0	0	0	0	0	0	0
Otu3173	0	0	0	0	0	0	0	0	0	0	0	0	0	0	0	0	0	0	2	0	0	0	0
Otu3115	0	0	0	0	0	0	0	0	0	0	0	0	0	0	0	0	0	1	0	0	0	0	0
Otu3779	0	0	0	0	0	0	0	0	35	0	0	0	0	0	0	0	0	0	0	0	0	0	0
Otu2423	0	0	0	0	0	0	0	0	0	0	0	0	0	0	0	56	0	0	0	0	0	0	0
Otu2642	0	0	0	0	0	0	0	0	0	0	0	0	0	0	0	0	0	0	3	0	0	0	0
Otu1337	0	0	0	0	0	0	0	0	0	0	0	0	0	0	0	394	0	0	0	0	0	0	0
Otu2731	0	0	0	0	0	0	0	0	0	0	0	0	0	0	0	0	0	0	3	0	0	0	0
Otu1274	0	0	0	0	0	0	0	0	0	0	0	5	0	0	0	0	0	0	19	0	0	0	0
Otu1090	0	0	0	0	0	0	0	0	0	0	0	2	0	0	0	0	0	0	3	0	0	0	0
Otu2602	0	0	0	0	0	0	71	14	0	5	0	0	0	0	0	0	0	0	0	0	0	0	0
Otu0804	0	0	0	0	0	0	0	0	0	0	0	37	83	0	0	0	0	0	35	0	0	0	0
Otu2428	0	0	0	0	0	0	0	0	0	0	0	4	0	0	0	0	0	0	0	0	0	0	0
Otu0220	0	427	0	0	4	0	0	0	0	0	0	0	0	0	0	0	0	0	0	0	0	0	0
Otu0460	0	0	0	0	0	0	0	0	0	0	0	0	0	0	6	331	0	0	0	0	35	0	0
Otu2558	0	0	0	0	0	0	0	2	0	0	0	0	0	0	0	0	0	0	0	0	0	0	0
Otu3614	0	0	0	0	0	0	0	0	0	0	0	0	0	0	0	0	0	0	0	0	0	30	0
Otu2662	0	0	0	0	0	0	0	0	70	0	0	0	0	0	0	0	0	0	0	0	0	0	0
Otu2374	0	0	0	0	0	0	0	0	0	0	0	0	3	0	2	0	1	0	0	6	0	1	0
Otu1693	0	0	0	0	0	0	0	0	0	1	0	0	0	0	0	0	0	0	0	0	0	0	0
Otu2997	0	0	0	0	0	0	0	0	9	0	0	0	0	0	0	0	0	0	0	0	0	0	0
Otu3581	0	0	0	0	0	0	0	0	0	0	0	26	7	0	0	0	0	7	0	0	18	0	0
Otu2581	0	0	0	0	0	0	0	0	0	1	0	0	0	0	0	0	0	0	0	0	0	0	0
Otu1117	0	0	0	0	0	0	0	0	0	0	0	0	0	0	0	0	26	0	0	0	0	0	0
Otu3403	0	0	0	0	0	0	0	0	0	0	0	0	0	0	0	0	0	7	0	0	0	0	0
Otu0965	0	0	0	0	0	0	0	0	0	0	8	3	0	0	137	117	0	0	0	0	0	0	0
Otu1990	0	0	0	0	0	0	0	0	0	0	0	0	11	0	0	0	0	6	0	7	0	23	0
Otu1200	0	0	0	0	0	0	0	0	0	0	0	0	0	24	0	0	19	0	0	0	0	0	0
Otu0195	0	0	0	0	0	0	0	2	0	0	0	0	0	0	0	0	0	0	0	0	0	0	0
SOTU1112	0	0	0	0	0	0	0	0	0	0	0	0	0	0	0	0	0	0	0	0	0	0	46
Otu0538	0	0	0	0	0	0	74	16	704	18	0	0	0	0	0	0	0	0	0	0	0	0	0
Otu3224	0	0	0	0	0	0	0	0	0	0	0	0	0	0	0	0	0	0	0	0	2	0	0
Otu1845	0	0	0	0	0	0	0	0	0	0	0	0	0	0	0	1	0	0	0	0	0	0	0
Otu1838	0	0	0	0	0	0	0	0	33	0	0	0	0	0	0	0	0	0	0	0	0	0	0
Otu2780	0	0	0	0	0	0	0	0	0	0	0	0	7	0	0	0	0	0	0	0	0	1	0
Otu1444	0	0	0	0	0	0	0	0	0	0	0	0	11	0	0	0	0	0	0	0	0	1	0
Otu2698	0	0	0	0	0	0	0	0	0	0	0	0	0	0	0	879	0	0	0	0	0	0	0
Otu3049	0	0	0	0	0	0	0	0	0	0	0	2	0	0	0	0	0	0	0	0	0	0	0
Otu2437	0	0	0	0	0	0	0	0	0	0	0	0	0	0	0	0	0	0	0	0	0	6	0
Otu1597	0	0	0	0	0	4	0	0	0	0	0	0	0	0	0	0	0	0	0	0	0	0	0
Otu0692	0	0	0	0	0	0	0	0	0	0	0	0	109	0	0	0	0	0	0	0	0	0	0
SOTU1032	0	0	0	0	0	0	0	0	0	0	0	0	0	0	0	0	0	0	0	0	0	0	319
Otu0795	0	0	0	0	0	0	0	0	0	0	0	0	0	0	0	0	0	52	0	7	0	5	0
Otu2632	0	0	0	0	0	0	72	11	53	5	0	0	0	0	0	0	0	0	0	0	0	0	0
SOTU1021	0	0	0	0	0	0	0	0	0	0	0	0	0	0	0	0	0	0	0	0	0	0	188
Otu1968	0	0	0	0	0	0	0	0	0	0	0	0	0	0	0	13	0	0	0	0	1	0	0
Otu3485	0	0	0	0	0	0	0	0	0	0	0	0	0	0	0	2	0	0	0	0	0	0	0
Otu0103	0	0	0	0	0	0	0	0	0	0	0	0	5	0	2	0	0	757	4	623	0	481	19
Otu3356	0	0	0	0	0	0	0	0	0	0	0	0	0	0	0	0	0	172	0	0	0	0	0
Otu1325	0	0	0	0	0	0	0	0	0	0	0	0	5	0	0	0	0	0	0	13	0	7	0
Otu2847	0	0	0	0	0	0	25	4	13	9	0	0	0	0	0	0	0	0	0	0	0	0	0
Otu2921	0	0	0	0	0	0	0	0	0	0	0	0	0	0	0	0	0	8	0	0	0	0	0
Otu0736	0	0	0	0	0	0	0	0	0	0	0	0	0	0	0	0	0	1	4	0	0	0	0
Otu1377	0	0	0	0	0	0	132	5	0	2	0	0	0	0	0	0	0	0	0	0	0	0	0
Otu3361	0	0	0	0	0	0	0	0	0	0	0	3	0	0	0	0	0	0	0	0	0	0	0
Otu0117	0	0	0	0	0	0	0	0	0	0	0	0	0	0	106	65	0	1	100	2	78	1	0
Otu3751	0	0	0	0	0	0	0	0	0	0	0	558	0	0	0	0	0	0	3	0	0	6	0
Otu1806	0	0	0	0	0	0	0	0	0	0	0	0	0	0	0	0	0	2	7	3	2	1	0
Otu1731	0	0	0	0	0	0	0	0	0	0	0	0	6	0	0	0	0	0	0	0	0	0	0
Otu3502	0	0	0	0	0	0	0	0	0	0	0	0	2	0	0	0	0	0	0	0	0	0	0
Otu0182	0	0	0	0	0	0	0	0	0	0	0	4	2890	0	240	7	0	862	5	902	0	280	0
Otu0169	0	0	0	0	0	0	0	0	0	0	0	257	245	0	0	0	0	77	2	372	0	529	0
Otu3434	0	0	0	0	0	0	0	0	0	0	0	0	0	0	0	2	0	0	0	0	0	1	0
Otu0377	0	0	0	0	0	0	0	0	0	0	0	0	1	0	0	28	0	0	0	0	2	0	0
Otu0594	0	0	0	0	0	0	0	0	0	0	0	0	13	0	12	0	0	7	2	69	0	17	0
Otu1196	0	0	0	0	0	0	0	0	0	0	0	0	0	0	0	2	0	0	0	0	0	0	0
Otu2814	0	0	0	0	0	0	1	3	0	0	0	0	0	0	0	0	0	0	0	0	0	0	0
Otu1110	0	0	0	0	0	0	0	0	0	0	0	0	552	0	1	0	0	0	1	5	0	19	0
Otu0227	0	0	0	0	0	0	0	0	0	0	0	1	0	68	0	0	358	0	0	13	0	2	0
Otu3915	0	0	0	0	0	0	0	0	0	0	0	0	0	0	0	0	0	0	0	0	2	0	0
Otu1986	0	0	0	0	0	0	1	0	0	0	0	0	0	0	0	0	0	0	0	0	0	0	0
Otu0095	0	0	0	0	0	0	0	0	0	0	7	0	0	0	0	922	0	2	0	0	0	0	26
Otu0649	0	0	0	0	0	0	0	0	0	0	0	0	0	0	0	0	0	0	0	0	165	0	0
Otu0403	0	0	0	0	0	0	0	0	0	0	0	0	0	0	211	54	0	0	0	0	0	0	0
Otu0737	0	0	0	0	43	0	15	28	0	46	0	0	0	0	0	0	0	0	0	0	0	0	0
Otu3658	0	0	0	0	0	0	0	0	0	0	0	0	0	0	0	0	0	0	0	0	0	2	0
Otu0051	7	62	889	1	57	169	0	0	0	0	0	0	0	0	0	0	0	0	0	0	0	0	0
Otu0391	0	0	0	0	0	0	0	0	0	0	0	0	0	0	0	150	0	0	0	0	4	0	0
Otu1663	0	0	0	0	0	0	0	0	0	4	0	2	0	0	0	0	0	0	4	0	0	0	0
Otu1972	0	0	0	0	0	0	0	0	0	0	0	0	6	0	0	0	0	0	27	8	0	13	0
Otu3322	0	0	0	0	0	0	0	0	0	0	0	2	0	0	0	0	0	0	0	0	0	0	0
Otu0886	0	0	0	0	0	0	0	0	0	0	0	0	0	0	40	7	0	0	0	0	0	0	0
Otu1160	0	0	0	0	0	0	0	0	0	0	0	1	0	0	0	0	0	0	40	0	0	0	0
Otu3691	0	0	0	0	0	0	0	0	0	0	0	1	0	1	2	2	1	0	1	0	2	0	0
Otu3136	0	0	0	0	0	0	0	0	0	0	0	0	0	0	0	0	0	2	0	0	0	0	0
Otu1063	0	2	5	0	6	0	1	2	0	5	0	0	0	0	0	0	0	0	0	0	0	192	0
SOTU1088	0	0	0	0	0	0	0	0	0	0	0	0	0	0	0	0	0	0	0	0	0	0	5
Otu0705	0	0	0	0	0	0	0	0	1	0	0	0	0	0	0	0	0	0	0	0	0	0	0
Otu0304	0	0	0	0	0	0	0	0	0	0	0	1	0	0	1	0	0	0	0	0	0	0	0
Otu3787	0	0	0	0	0	0	0	0	0	0	0	0	0	0	0	2	0	0	0	0	0	0	0
Otu2872	0	0	0	0	0	0	1	0	0	0	0	0	0	0	0	0	0	0	0	0	0	0	0
Otu0394	0	0	0	0	0	0	0	0	0	1	0	0	22	0	10	1	0	0	2	0	1262	0	0
SOTU1065	0	0	0	0	0	0	0	0	0	0	0	0	0	0	0	0	0	0	0	0	0	0	32
Otu0255	0	0	0	0	0	0	0	0	0	0	0	0	261	0	0	0	0	0	0	21	0	0	0
Otu0121	0	0	0	0	0	0	0	0	0	0	0	2	0	0	0	1	0	5	0	0	0	3	0
Otu2315	0	0	0	0	0	0	0	0	0	0	7	0	0	0	0	19	0	0	0	0	0	0	0
Otu0165	0	0	0	0	0	0	0	0	0	0	0	41	72	0	0	0	0	70	2	324	0	504	5423
Otu2406	0	0	0	0	0	0	0	0	0	1	0	0	0	0	0	0	0	0	0	0	0	0	0
Otu1869	0	0	0	0	0	0	0	0	0	0	1	0	0	0	0	46	0	0	0	0	0	0	0
SOTU1094	0	0	0	0	0	0	0	0	0	0	0	0	0	0	0	0	0	0	0	0	0	0	80
Otu3702	0	0	0	0	0	0	0	0	0	0	0	0	0	0	0	0	2	0	0	0	0	0	0
Otu0157	0	0	0	0	0	0	0	0	0	0	0	0	14	0	0	1	0	0	0	0	617	0	0
Otu0569	0	0	0	0	0	0	0	0	0	0	0	3	0	0	0	1	0	4	1	0	2	1	0
Otu0996	0	0	0	0	0	0	0	1	0	0	0	0	0	0	0	0	0	0	0	0	0	0	0
Otu0694	0	0	0	0	0	0	0	0	0	0	0	9	1	0	0	0	0	28	0	0	0	157	0
Otu2077	0	0	0	0	0	0	0	6	65	0	0	0	0	0	0	0	0	0	0	0	0	0	0
Otu0880	0	0	0	0	0	0	2	1	0	0	0	0	0	0	0	0	0	0	0	0	0	0	0
Otu1634	0	0	0	0	0	0	0	0	0	0	0	0	6	0	0	0	0	1	0	32	0	3	0
Otu0256	0	0	0	0	0	0	0	0	0	0	0	0	0	0	0	0	0	0	0	876	0	0	0
Otu3222	0	0	0	0	0	0	0	0	0	0	0	0	0	0	0	0	0	0	0	0	2	0	0
Otu0266	0	0	0	0	0	0	0	0	0	0	1	0	0	0	0	237	0	0	0	0	33	0	0
Otu2975	0	0	0	0	0	0	0	0	0	0	0	0	0	0	0	0	0	0	0	0	152	0	0
Otu3504	0	0	0	0	0	0	0	0	0	0	0	0	39	0	0	0	0	0	0	0	0	0	0
Otu3209	0	0	0	0	0	0	0	0	0	0	0	0	2	0	0	0	0	0	0	0	0	0	0
Otu2337	0	0	0	0	0	0	0	1	0	1	0	5	0	0	0	0	0	34	0	5	0	0	7
SOTU1009	0	0	0	0	0	0	0	0	0	0	0	0	0	0	0	0	0	0	0	0	0	0	459
SOTU1046	0	0	0	0	0	0	0	0	0	0	0	0	0	0	0	0	0	0	0	0	0	0	40
Otu1033	0	0	0	0	0	0	0	0	0	0	0	25	0	0	0	0	0	8	2	0	0	12	0
Otu1587	0	0	0	0	0	0	0	0	0	0	0	0	0	0	0	1	25	0	0	0	0	0	0
Otu2691	0	0	0	0	0	0	0	0	0	0	0	0	7	0	0	0	0	0	2	0	0	0	0
Otu3941	0	0	0	0	0	0	0	0	0	0	0	30	0	0	0	0	0	0	0	0	0	0	0
Otu3253	0	0	0	0	0	0	0	0	0	0	0	1	0	0	0	0	0	0	0	0	0	3	0
Otu1674	0	0	0	0	0	0	0	0	0	0	0	0	0	0	0	15	0	0	0	0	0	0	0
Otu3129	0	0	0	0	0	0	0	0	0	0	0	0	0	0	0	3	0	0	0	0	0	0	0
Otu0380	0	0	0	0	0	0	0	0	0	0	0	48	55	0	0	0	0	327	0	0	0	126	0
Otu0494	0	0	0	0	0	0	0	0	0	0	0	0	0	0	0	0	0	0	0	0	94	0	0
Otu0201	0	0	0	0	0	0	0	0	0	0	0	4	0	0	0	0	0	78	0	279	0	373	0
Otu1089	0	0	0	0	0	0	0	0	0	0	0	0	0	0	0	35	0	0	0	0	0	0	0
Otu3552	0	0	0	0	0	0	0	0	0	0	0	0	0	0	0	3	0	0	0	0	0	0	0
Otu0951	0	0	0	0	0	0	0	0	0	0	0	0	45	0	0	0	0	6	0	33	0	10	50
Otu2193	0	0	0	0	0	0	0	1	0	0	0	0	0	0	0	0	0	0	0	0	0	0	0
Otu1456	0	0	0	0	0	0	0	0	0	0	0	2	4	0	0	0	0	0	14	0	0	0	4
Otu3369	0	0	0	0	0	0	0	0	0	0	0	0	0	0	0	0	0	0	0	0	2	0	0
SOTU1100	0	0	0	0	0	0	0	0	0	0	0	0	0	0	0	0	0	0	0	0	0	0	3
Otu0364	0	0	0	0	0	0	0	0	0	0	0	0	0	1	0	0	2	2	0	144	0	8	0
Otu3628	0	0	0	0	0	0	1	11	0	2	0	0	0	0	0	0	0	0	3	0	0	0	0
Otu0260	0	0	0	0	0	0	0	0	0	0	2	0	0	0	13	261	0	1	0	0	0	4	0
Otu3529	0	0	0	0	0	0	0	0	0	0	0	0	0	0	0	0	0	0	0	0	0	2	0
Otu0984	0	0	0	0	0	0	0	0	0	0	0	0	59	0	0	0	0	68	6	6	0	16	0
Otu3425	0	0	0	0	0	0	2	6	0	2	0	0	0	0	0	0	0	0	0	0	0	0	0
Otu2637	0	0	0	0	0	0	0	18	0	0	0	0	0	0	0	0	0	0	0	0	0	0	0
Otu1902	0	0	0	0	0	0	3	31	0	40	0	0	0	0	0	0	0	0	0	0	0	0	0
Otu1028	0	0	0	0	0	0	0	0	0	0	0	0	0	0	0	0	0	11	0	22	0	58	0
Otu1027	0	0	0	0	0	0	0	0	0	0	0	0	8	0	0	0	0	2	0	12	0	21	0
Otu2669	0	0	0	0	0	0	0	0	0	0	0	122	0	0	0	0	0	0	2	0	0	0	0
Otu0811	0	0	0	0	0	0	0	0	0	0	0	0	0	0	0	0	0	0	0	0	0	0	5
Otu1495	0	0	0	0	0	0	0	0	0	1	0	0	0	0	0	0	0	2	0	10	0	8	0
Otu2057	0	0	0	0	0	0	0	0	0	0	0	7	0	0	0	0	0	0	0	0	0	0	0
Otu1842	0	0	0	0	0	0	0	0	0	0	0	0	0	0	55	37	0	0	0	0	24	0	0
Otu0239	0	0	0	0	0	0	0	0	0	0	0	0	0	0	373	165	0	0	0	0	154	0	0
SOTU1118	0	0	0	0	0	0	0	0	0	0	0	0	0	0	0	0	0	0	0	0	0	0	10
Otu2276	0	0	0	0	0	0	0	1	0	0	0	0	0	0	0	0	0	0	0	0	0	0	0
Otu1482	0	0	0	0	0	0	0	1	0	0	0	0	0	0	0	0	0	0	0	0	0	0	0
Otu1516	0	0	0	0	0	0	0	0	0	0	0	0	0	0	0	0	0	0	0	0	36	0	0
SOTU1028	0	0	0	0	0	0	0	0	0	0	0	0	0	0	0	0	0	0	0	0	0	0	129
Otu3927	0	0	0	0	0	0	0	1	0	0	0	0	0	0	0	0	0	0	0	0	0	0	0
Otu2247	0	0	0	0	0	0	0	0	0	0	0	2	1	0	0	0	0	0	18	0	0	0	0
Otu2235	0	0	0	0	0	0	0	0	0	0	0	0	0	0	0	0	0	0	0	0	3	0	0
Otu1583	0	0	0	0	0	0	0	1	82	0	0	0	0	0	0	0	0	0	0	0	0	0	0
Otu0003	0	0	0	0	0	0	0	0	0	0	126	2895	0	0	104	4	0	2246	0	14253	0	21266	0
Otu0548	0	0	0	0	0	0	0	0	0	0	0	0	0	0	0	1	0	0	0	1	0	0	0
Otu3287	0	0	0	0	0	0	0	0	0	0	0	0	2	0	0	0	0	0	0	0	0	0	0
Otu0329	0	0	0	0	0	0	0	0	0	0	0	1103	0	0	0	0	0	55	53	0	0	150	0
Otu0754	0	0	0	0	0	0	0	0	0	0	0	0	0	66	0	0	0	0	0	0	0	0	0
Otu0270	0	0	0	0	0	0	0	0	0	0	0	115	1	0	0	86	0	767	1	89	0	129	0
Otu1827	0	0	0	0	0	0	0	0	0	0	0	2	3	0	0	0	0	0	0	0	0	14	0
Otu3120	0	0	0	0	0	0	0	0	0	0	0	0	187	0	0	0	0	0	0	0	0	0	0
Otu2737	4	0	0	0	0	0	0	0	0	0	0	0	0	0	0	0	0	0	0	0	0	0	0
Otu3839	0	0	0	0	0	0	0	0	1	1	0	0	2	0	0	0	0	0	0	0	0	0	0
Otu1920	0	0	0	0	0	0	0	0	0	0	0	0	2	0	0	0	0	11	0	0	0	2	0
Otu0232	0	0	0	0	0	0	0	0	0	0	0	3	0	0	0	0	0	252	0	0	0	3	0
Otu2390	0	0	0	0	0	0	0	0	0	1	0	0	0	0	0	0	0	0	0	0	0	0	0
Otu2472	0	0	0	0	0	0	0	0	0	0	0	0	4	0	0	0	0	2	0	11	0	143	0
Otu2357	0	0	0	0	0	0	0	0	0	0	0	0	0	0	0	3	0	0	0	0	0	0	0
Otu2960	0	0	0	0	0	0	0	0	1	0	0	0	0	0	0	0	0	0	0	0	0	0	0
Otu0827	0	0	0	0	0	0	0	0	0	0	0	0	0	36	0	0	0	0	0	0	0	0	0
Otu2032	0	0	0	0	0	0	0	0	0	0	0	0	0	0	0	0	0	0	0	0	32	0	0
Otu0980	0	0	0	0	0	0	0	0	0	0	0	115	0	0	0	0	0	122	2	0	0	18	0
Otu2746	0	0	0	0	0	0	0	0	0	0	0	0	0	0	0	0	0	0	116	0	0	0	0
Otu0022	0	0	0	0	0	0	0	0	0	0	0	1	0	0	0	0	0	2129	0	10	0	53	0
Otu0763	0	0	0	0	0	0	0	0	0	0	125	0	0	0	0	115	0	0	0	0	0	0	0
Otu3639	0	0	0	0	0	0	0	0	0	0	0	0	1	0	0	0	0	0	0	0	0	0	0
Otu2310	0	0	0	0	0	0	1	0	0	0	0	0	0	0	0	0	0	0	0	0	0	0	0
Otu2612	0	0	0	0	0	0	0	0	9	0	0	0	0	0	0	0	0	0	0	0	0	0	0
Otu3833	0	0	0	0	0	0	0	0	0	0	0	2	0	0	0	0	0	0	0	0	0	0	0
Otu2750	0	0	0	0	0	0	0	0	0	0	0	4	0	0	0	0	0	0	0	0	0	0	0
Otu2054	0	0	0	0	0	0	0	0	0	0	0	0	24	0	0	0	0	2	8	0	0	1	0
Otu2600	0	0	0	0	0	0	0	0	206	1	0	0	0	0	0	0	0	0	0	0	0	0	0
Otu1877	0	0	0	0	0	0	0	2	0	0	0	0	0	0	7	25	0	0	0	0	2	0	0
Otu3237	0	0	0	0	0	0	0	0	0	0	0	0	0	0	0	4	0	0	0	0	0	0	0
Otu0912	0	0	0	0	0	0	0	1	0	0	0	0	0	0	0	3	0	0	0	0	8	0	0
SOTU1080	0	0	0	0	0	0	0	0	0	0	0	0	0	0	0	0	0	0	0	0	0	0	11
Otu0844	0	0	0	0	1	0	0	0	0	0	0	0	0	0	0	0	0	0	0	0	0	0	0
Otu0512	0	0	0	0	0	0	0	0	0	0	0	84	162	0	0	0	0	4	115	0	0	1	0
Otu1435	0	0	0	0	0	0	0	0	0	0	0	0	0	0	0	20	0	0	0	0	0	0	0
Otu3428	0	0	0	0	0	0	0	0	0	0	0	2	0	0	0	0	0	0	0	0	0	0	0
Otu0215	0	0	0	0	0	0	0	0	0	0	21	0	0	0	0	1624	0	3	0	0	3	2	0
Otu1291	0	0	0	0	0	0	0	2	0	0	0	0	0	0	0	0	0	0	0	0	0	0	0
Otu0566	0	0	0	0	0	0	0	0	0	0	0	0	0	0	99	24	0	0	0	0	0	0	0
Otu0445	0	0	0	0	0	0	0	0	0	0	0	0	19	0	0	0	0	0	140	0	0	0	0
Otu0896	0	0	0	0	0	0	0	0	0	0	1	5	2	4	4	0	0	0	36	0	1	0	0
Otu1545	0	0	0	0	0	0	1	2	51	3	0	0	0	0	0	0	0	0	0	0	0	0	0
Otu1624	0	0	0	0	0	0	0	0	0	0	0	0	0	0	0	14	0	0	0	0	0	0	0
Otu2974	0	0	0	0	0	0	0	0	0	0	134	0	0	0	0	0	0	0	0	0	0	0	0
Otu3303	0	0	0	0	0	0	0	0	0	0	0	0	156	0	0	0	0	0	0	0	0	0	0
Otu1448	0	0	0	0	0	0	0	0	0	0	0	3	2	0	0	2	0	9	0	0	0	5	0
Otu2327	0	0	0	0	0	0	3	2	0	2	0	0	0	0	0	0	0	0	0	0	0	0	0
Otu1668	0	0	0	0	0	0	0	0	0	0	0	16	0	0	0	0	0	386	0	0	0	7	0
Otu3299	0	0	0	0	0	0	105	6	3	7	0	0	0	0	0	0	0	0	0	0	0	0	0
Otu0618	0	0	0	0	0	0	0	0	0	0	0	10	34	0	0	4	0	12	0	43	0	305	0
Otu1328	0	0	0	0	0	0	0	0	0	0	0	0	2	0	0	0	0	0	0	19	0	0	0
Otu1973	0	0	0	0	0	0	121	11	1	8	0	0	0	0	0	0	0	0	0	0	0	0	0
Otu0641	0	6	0	0	11	0	12	15	1	12	0	0	3	0	0	0	0	0	0	9	0	1	0
Otu2133	0	0	0	0	0	0	0	0	0	0	0	0	0	0	0	0	0	1	0	5	0	0	0
SOTU1014	0	0	0	0	0	0	0	0	0	0	0	0	0	0	0	0	0	0	0	0	0	0	267
Otu1568	0	0	0	0	0	0	0	0	0	1	0	0	0	0	0	0	0	0	0	7	0	10	0
Otu0210	0	0	0	0	0	0	0	0	0	0	0	3	0	0	0	0	0	611	0	0	0	1	0
Otu0483	0	0	0	0	0	0	0	0	0	0	0	0	0	0	1	108	0	0	0	0	14	0	0
Otu0413	0	0	0	0	0	0	0	0	0	0	0	159	0	0	0	0	0	49	21	0	0	64	0
Otu0114	0	0	0	0	0	0	0	0	0	0	0	3	0	0	0	0	0	0	66	1	0	0	9
Otu0156	0	0	0	0	0	0	0	0	0	0	0	275	142	0	0	0	0	0	996	0	0	4	0
Otu2255	0	0	0	0	0	0	0	0	0	0	0	0	0	0	0	0	0	4	0	0	0	1	0
Otu3601	0	0	0	0	0	0	3	0	0	0	0	0	0	0	0	0	0	0	0	0	0	0	0
Otu3401	0	0	0	0	0	0	3	1	0	14	0	0	0	0	0	0	0	0	0	0	0	0	0
Otu1019	0	0	0	0	0	0	0	0	0	1	0	0	0	0	0	0	0	0	0	0	0	0	0
Otu1861	0	0	0	0	0	0	0	0	0	0	0	0	0	0	0	0	0	0	0	0	0	0	16
Otu1175	0	0	0	0	0	0	0	0	0	0	0	0	19	0	0	0	0	42	0	21	0	0	0
Otu1485	0	0	0	0	0	0	0	0	0	0	0	0	7	0	0	0	0	0	0	13	0	1	0
Otu0149	0	0	0	0	0	0	0	0	0	0	0	0	0	0	0	0	0	1	0	2	0	0	0
Otu0650	0	0	0	0	0	0	0	0	0	0	3	0	0	0	0	83	0	0	0	0	0	0	0
Otu0235	0	0	0	0	0	0	7	4	0	5	38	0	0	0	2	5	0	0	0	0	1	0	0
Otu0947	0	0	0	0	0	0	1	6	0	0	0	0	0	0	0	0	0	0	0	0	0	0	0
Otu0821	0	0	0	0	0	0	0	0	0	0	0	0	5	0	0	0	0	78	0	41	0	0	0
Otu2412	0	0	0	0	0	0	0	0	0	0	0	0	0	0	0	0	7	0	0	0	0	0	0
Otu2857	0	0	0	0	0	0	0	0	0	0	0	0	1	0	0	0	0	0	4	0	0	0	0
Otu0123	0	0	0	0	0	0	0	0	0	0	0	682	3	0	0	0	0	908	1	0	0	52	0
Otu3432	0	0	0	0	0	0	0	0	0	0	0	0	0	0	0	0	0	0	0	0	0	18	0
Otu3799	0	0	0	0	0	0	0	0	0	0	0	0	0	0	0	0	0	0	0	0	35	0	0
Otu0475	0	0	0	0	0	0	1	7	0	7	0	0	0	0	0	0	0	0	0	0	0	0	0
Otu1024	0	0	0	0	0	0	0	1	0	0	0	0	0	0	0	0	0	0	0	0	0	0	0
Otu3482	0	0	0	0	0	0	0	1	0	6	0	0	0	0	0	0	0	0	0	0	0	0	0
SOTU1025	0	0	0	0	0	0	0	0	0	0	0	0	0	0	0	0	0	0	0	0	0	0	121
Otu2282	0	0	0	0	9	0	0	0	0	0	0	0	0	0	0	0	0	0	0	0	0	0	0
Otu2232	0	0	0	0	0	0	11	69	0	147	0	0	0	0	0	0	0	0	0	0	0	0	0
Otu2774	0	0	0	0	0	0	0	0	0	0	0	0	0	0	0	0	0	28	0	0	0	0	0
SOTU1101	0	0	0	0	0	0	0	0	0	0	0	0	0	0	0	0	0	0	0	0	0	0	4
Otu1851	0	0	0	0	0	0	0	2	0	4	0	0	0	0	0	0	0	0	0	0	0	0	0
Otu2521	0	0	0	0	0	0	0	0	0	0	0	0	0	0	0	0	0	0	3	0	0	0	0
Otu3533	0	0	0	0	0	0	0	0	0	0	0	0	376	0	0	0	0	0	0	0	0	0	0
Otu0354	0	0	0	0	0	0	0	0	0	0	0	0	0	0	0	0	0	0	0	0	163	0	0
Otu0557	0	0	0	0	0	0	0	0	0	0	0	0	0	0	0	0	0	0	15	0	0	0	0
Otu2198	0	0	0	0	0	0	0	0	0	0	0	0	6	0	0	0	0	0	0	0	0	0	0
Otu1069	0	0	0	0	0	0	0	0	0	0	0	1	0	0	0	0	0	3	0	20	0	21	0
SOTU1126	0	0	0	0	0	0	0	0	0	0	0	0	0	0	0	0	0	0	0	0	0	0	2
Otu3063	0	0	0	0	0	0	0	0	0	0	0	0	0	0	0	0	4	0	0	0	0	0	0
Otu0261	0	0	0	0	0	0	0	0	0	0	0	489	1	0	0	0	0	121	16	0	0	106	0
Otu0520	0	0	0	0	0	0	0	0	0	0	0	0	0	0	0	0	0	0	0	0	119	0	0
Otu0779	0	0	0	0	0	0	0	0	0	0	0	1	0	0	0	0	0	1	0	0	0	0	0
Otu0373	0	0	0	0	0	0	0	1	0	0	0	572	0	0	0	0	0	30	131	1	0	427	0
Otu0724	0	0	0	0	0	0	0	0	0	0	0	53	0	0	0	0	0	8	7	0	0	10	0
SOTU1111	0	0	0	0	0	0	0	0	0	0	0	0	0	0	0	0	0	0	0	0	0	0	43
Otu1871	0	0	0	0	0	0	0	0	0	0	0	0	0	0	0	5	0	39	0	0	5	1	0
Otu0359	0	0	0	0	0	0	7	86	0	1	0	0	0	0	0	0	0	0	0	0	0	0	0
Otu2403	0	0	0	0	0	0	1	0	20	0	0	0	0	0	0	0	0	0	0	0	0	0	0
Otu3900	0	0	0	0	0	0	0	0	12	0	0	0	0	0	0	0	0	0	0	0	0	0	0
SOTU1073	0	0	0	0	0	0	0	0	0	0	0	0	0	0	0	0	0	0	0	0	0	0	13
Otu3338	0	0	0	0	0	0	7	1	64	11	0	0	0	0	0	0	0	0	0	0	0	0	0
Otu3623	0	0	0	0	0	0	0	0	62	0	0	0	0	0	0	0	0	0	0	0	0	0	0
Otu3925	0	0	0	0	0	0	0	0	0	0	0	43	0	0	0	0	0	6	0	0	0	1	0
Otu1470	0	0	0	0	0	0	1	0	0	0	0	0	0	0	0	0	0	0	0	0	0	0	0
Otu1370	0	0	0	0	0	0	0	0	0	0	0	0	0	0	0	0	0	0	0	10	0	2	0
Otu0009	0	0	0	0	0	0	0	0	0	0	0	0	0	0	0	0	0	0	0	0	4636	0	0
Otu0078	0	0	0	0	0	0	0	0	0	0	0	0	1014	0	0	0	0	0	0	96	0	9	0
Otu2710	0	0	0	0	0	0	0	0	0	0	0	0	0	0	0	0	0	0	0	0	3	0	0
Otu2280	0	0	0	0	0	0	0	0	0	0	0	0	0	0	0	0	0	0	0	0	0	4	0
Otu1038	0	0	0	0	0	0	0	0	0	0	0	0	0	0	0	0	0	0	0	0	207	0	0
Otu1733	0	0	0	0	0	0	160	17	54	22	0	0	0	0	0	0	0	0	0	0	0	0	0
Otu1808	0	0	0	0	0	0	0	0	0	0	0	0	208	0	0	0	0	0	3	0	186	0	0
Otu2825	0	0	0	0	0	0	0	0	0	0	0	0	0	0	0	0	0	0	0	0	0	25	0
Otu3812	0	0	0	0	0	0	0	0	0	0	35	0	0	0	0	0	0	0	0	0	0	0	0
Otu0046	0	0	0	0	0	0	0	0	0	0	0	1	2	0	0	0	0	2	1367	0	0	0	0
Otu3202	0	0	0	0	0	3	0	0	0	0	0	0	0	0	0	0	0	0	0	0	0	0	0
Otu2735	0	0	0	0	0	0	0	0	0	0	0	0	3	0	0	0	0	0	1	0	0	2	0
Otu3689	0	0	0	0	0	0	0	0	0	0	0	0	0	24	0	0	0	8	0	0	0	0	0
SOTU1030	0	0	0	0	0	0	0	0	0	0	0	0	0	0	0	0	0	0	0	0	0	0	116
Otu2979	0	0	0	0	0	0	0	0	0	0	0	0	0	0	2	39	0	0	0	0	0	0	0
Otu3579	0	0	0	0	0	0	0	0	0	0	0	0	2	0	0	1	0	0	0	4	0	10	0
Otu0240	0	0	0	0	0	0	0	0	0	0	0	0	0	0	2	607	0	0	0	1	17	0	0
Otu1271	0	0	0	0	0	0	0	0	0	0	0	5	0	0	0	0	0	49	0	8	0	1	0
Otu0080	0	0	0	0	0	0	0	0	0	0	0	0	0	0	0	0	0	0	85	0	0	0	0
Otu2290	0	0	0	0	0	0	0	0	0	0	0	0	0	0	10	0	0	0	0	0	0	0	0
Otu1590	0	0	0	0	0	0	0	0	0	0	0	0	0	0	0	18	0	0	0	0	0	0	0
Otu1138	0	0	0	0	0	0	0	0	0	0	0	0	1	0	0	0	0	3	0	1627	0	0	0
SOTU1051	0	0	0	0	0	0	0	0	0	0	0	0	0	0	0	0	0	0	0	0	0	0	24
Otu2090	0	0	0	0	0	0	0	0	0	0	0	0	0	0	0	4	0	0	0	0	0	0	0
SOTU1020	0	0	0	0	0	0	0	0	0	0	0	0	0	0	0	0	0	0	0	0	0	0	216
Otu0608	0	0	0	0	0	0	0	0	0	0	0	171	38	0	0	0	0	175	0	201	0	119	0
Otu2349	0	0	0	0	0	0	0	0	0	0	0	0	0	0	0	0	0	0	0	0	849	0	0
Otu2693	0	0	0	0	0	0	0	0	0	0	0	3	0	0	0	0	0	0	0	0	0	0	0
Otu2782	0	0	0	0	0	0	0	0	0	0	0	0	0	0	415	3	0	0	0	0	0	0	0
Otu2304	0	0	0	0	0	0	0	0	0	0	0	0	0	0	0	0	0	334	0	0	0	0	0
SOTU1041	0	0	0	0	0	0	0	0	0	0	0	0	0	0	0	0	0	0	0	0	0	0	74
Otu0338	0	0	0	0	0	0	0	0	0	0	0	0	0	0	25	0	0	4	0	0	0	0	0
Otu0035	0	0	0	0	0	0	0	80	0	6	0	0	0	0	0	0	0	0	0	0	0	0	0
Otu0966	0	0	0	0	0	0	0	0	0	0	0	10	0	0	0	4	0	49	0	0	0	9	0
Otu3372	0	0	0	0	0	0	0	0	0	0	0	0	0	0	0	0	0	0	0	0	0	5	0
Otu3411	0	0	0	0	0	0	0	0	0	0	0	0	2	0	0	0	0	0	0	0	0	0	0
Otu1297	0	0	0	0	0	0	0	0	0	0	0	1	0	0	0	0	0	0	0	0	0	0	0
Otu2082	0	0	0	0	0	0	0	0	0	0	0	0	3	0	0	0	0	0	4	0	0	0	0
Otu3196	0	0	0	0	0	0	0	0	0	0	0	0	0	0	0	207	0	0	0	0	0	0	0
Otu0583	0	0	0	0	0	0	0	0	0	0	0	0	9	0	0	0	0	0	0	0	74	0	0
Otu1405	0	0	0	0	0	0	0	0	0	0	0	0	0	0	0	29	0	0	0	0	1	0	0
Otu2861	0	0	0	0	0	0	0	0	0	0	0	0	0	0	0	0	0	2	0	0	0	0	0
Otu0975	0	0	0	0	0	0	0	5	0	0	0	0	0	0	0	0	0	0	0	0	0	0	0
Otu0167	0	0	0	0	0	0	0	0	0	0	0	1	14	0	0	0	0	0	6	9	12	5	0
Otu0375	0	0	0	0	0	0	0	0	0	0	0	39	0	0	0	0	0	1	331	0	0	1	0
Otu0865	0	0	0	0	0	0	0	0	0	0	0	0	0	0	0	0	0	0	0	0	43	0	0
Otu1303	0	0	0	0	0	0	1	0	0	0	0	0	0	0	0	0	0	0	0	0	0	0	0
Otu0134	0	0	0	0	0	0	0	0	0	0	0	0	0	0	0	0	0	0	496	0	0	0	0
Otu2048	0	0	0	0	0	0	0	0	0	0	0	0	3	0	0	0	0	0	10	0	0	0	0
Otu0219	0	0	0	0	0	0	0	0	0	0	0	17	9	0	0	0	0	0	332	0	0	1	0
Otu0452	0	0	0	0	0	0	0	0	0	0	0	151	1	0	0	104	0	111	51	0	0	0	0
Otu3807	0	0	0	0	0	0	0	0	0	0	0	0	2	0	0	0	0	0	0	0	0	0	0
SOTU1003	0	0	0	0	0	0	0	0	0	0	0	0	0	0	0	0	0	0	0	0	0	0	6327
Otu2370	0	0	0	0	0	0	0	0	0	0	0	0	0	0	0	10	0	0	0	0	0	0	0
Otu3538	0	0	0	0	0	0	0	16	0	0	0	0	0	0	0	0	0	0	0	0	0	0	0
Otu3645	0	0	0	0	0	0	0	0	0	0	0	2	0	0	0	0	0	0	0	0	0	0	0
Otu2667	0	0	0	0	0	0	0	0	0	0	0	43	42	0	0	0	0	1	12	0	0	2	0
Otu0550	0	0	0	0	0	0	0	0	0	0	0	0	0	0	0	0	0	0	0	0	1	0	0
Otu1847	0	0	0	0	0	0	1	2	0	1	0	0	0	0	0	0	0	0	0	0	0	0	0
SOTU1067	0	0	0	0	0	0	0	0	0	0	0	0	0	0	0	0	0	0	0	0	0	0	22
Otu0093	0	0	0	0	0	0	0	0	0	0	0	0	155	0	49	253	0	0	3	0	781	0	0
Otu2922	0	0	0	0	0	0	0	0	0	0	0	0	0	0	0	0	0	4	0	140	0	0	0
SOTU1095	0	0	0	0	0	0	0	0	0	0	0	0	0	0	0	0	0	0	0	0	0	0	8
Otu3020	0	0	0	0	0	0	0	0	0	0	0	14	6	0	8	4	0	7	0	1	0	7	0
Otu1825	0	0	0	0	0	0	0	0	0	0	0	0	0	0	0	0	0	0	11	0	0	0	0
Otu1729	0	0	0	0	0	0	0	0	0	0	0	0	0	0	0	7	0	0	0	0	0	0	0
Otu1263	0	0	0	0	0	0	0	1	0	0	0	0	0	0	2	28	0	0	0	0	0	0	0
SOTU1121	0	0	0	0	0	0	0	0	0	0	0	0	0	0	0	0	0	0	0	0	0	0	2
Otu3377	0	0	0	0	0	0	0	0	0	0	0	0	552	0	23	6	0	5	51	0	0	0	0
Otu0747	0	0	0	0	0	0	0	0	0	0	0	5	0	0	0	0	0	33	0	29	0	69	0
Otu0094	0	0	0	0	0	0	0	0	0	0	0	0	0	0	753	0	0	0	0	2	0	0	0
Otu3457	0	0	0	0	0	0	0	0	0	0	0	0	0	0	3	0	0	0	0	0	0	0	0
Otu1914	0	0	0	0	0	0	154	17	0	16	0	0	0	0	0	0	0	0	0	0	0	0	0
Otu3603	0	0	0	0	0	0	0	0	0	1	2	0	0	0	19	3	0	0	0	0	9	0	0
Otu2914	0	0	0	0	0	0	0	0	0	0	0	0	0	0	0	0	0	0	14	0	0	0	0
Otu2072	0	0	0	0	0	0	0	0	0	0	0	0	0	0	0	0	0	4	0	0	0	0	0
Otu0687	0	0	0	0	0	0	0	0	0	0	0	4	0	0	0	1	0	0	2	11	0	3	0
Otu2263	0	0	0	0	0	0	0	0	0	0	0	1	0	0	0	0	0	0	0	0	0	0	0
Otu2876	0	0	0	0	0	0	0	0	0	0	0	27	0	0	0	0	0	0	0	0	0	0	0
Otu0537	0	0	0	0	0	0	0	0	0	0	0	0	0	0	77	84	0	0	0	0	32	0	0
Otu0481	0	0	0	0	0	0	0	0	0	0	0	1	138	0	0	0	0	38	77	70	0	124	0
Otu2141	0	0	0	0	0	0	0	0	0	0	0	0	0	0	0	0	0	0	0	0	10	0	0
Otu2926	0	0	0	0	0	0	16	6	0	5	0	0	0	0	0	0	0	0	0	0	0	0	0
Otu2444	0	0	0	0	0	0	0	0	0	0	0	0	51	0	0	0	0	0	0	0	0	2	0
Otu2109	0	0	0	0	0	0	0	0	0	0	0	7	0	0	0	0	0	0	0	0	0	0	0
Otu1427	0	0	0	0	0	0	0	0	0	0	0	5	42	0	0	0	0	28	0	3	0	19	0
Otu3241	0	0	0	0	0	0	0	0	0	0	0	0	0	0	0	1	0	0	0	0	0	10	0
Otu0938	0	0	0	0	0	0	0	0	0	0	0	0	0	0	0	0	0	0	0	0	0	0	19
Otu0490	0	0	0	0	0	0	0	0	0	0	0	0	67	0	0	0	0	96	0	123	0	54	0
Otu3127	0	0	0	0	0	0	0	0	0	0	0	0	0	0	0	0	0	0	0	0	6	0	0
Otu3150	0	0	0	0	0	0	0	0	0	0	0	0	27	0	0	0	0	0	0	0	0	2	0
SOTU1132	0	0	0	0	0	0	0	0	0	0	0	0	0	0	0	0	0	0	0	0	0	0	5
Otu2536	0	0	0	0	0	0	0	0	0	0	0	0	3	0	0	0	0	0	0	0	0	0	0
Otu0275	0	0	0	0	0	0	0	0	0	0	0	0	0	302	0	0	5144	0	0	0	0	0	0
Otu3225	0	0	0	0	0	0	0	0	0	0	0	0	0	0	0	2	0	0	0	0	0	0	0
Otu0089	0	0	0	0	0	0	0	0	0	0	0	3	0	0	0	0	0	606	0	21	0	38	0
Otu3268	0	0	0	0	0	0	0	0	0	0	0	0	1	0	1	0	0	0	0	0	0	0	0
Otu0085	0	0	0	0	0	0	0	0	0	0	0	0	0	0	0	0	0	883	0	0	0	39	0
Otu3876	0	0	0	0	0	0	0	0	0	0	0	0	0	0	0	0	0	0	9	0	0	0	0
Otu0340	0	0	0	0	0	0	0	0	0	0	0	0	200	0	0	19	0	0	0	0	248	0	0
Otu1712	0	0	0	0	0	0	0	0	1	0	0	0	0	0	0	0	0	0	0	0	0	0	0
Otu3906	0	0	0	0	0	0	0	0	0	0	0	0	0	0	0	0	0	0	0	0	3	0	0
Otu0777	0	0	0	0	0	0	0	0	0	0	0	0	0	0	0	51	0	0	0	0	0	0	0
Otu2241	0	0	0	0	0	0	0	0	0	0	0	3	0	0	0	0	0	0	0	0	0	0	0
Otu0091	0	0	0	0	0	0	0	0	0	0	0	212	427	0	0	0	0	157	1	57	0	716	0
Otu2625	0	0	0	0	0	0	0	0	0	0	0	0	0	0	0	0	0	0	3	0	0	0	0
Otu2744	0	0	0	0	0	0	0	0	10	0	0	0	0	0	0	0	0	0	0	6	0	0	0
Otu2331	0	0	0	0	0	0	0	0	0	0	0	0	0	0	0	3	0	0	0	0	0	0	0
Otu1163	167	0	0	0	11	2	0	0	0	0	0	0	0	4	0	0	0	0	0	0	0	0	0
Otu1490	0	0	0	0	0	0	0	0	0	0	0	57	0	0	0	0	0	164	0	683	0	0	0
Otu1445	0	0	0	0	0	0	0	0	0	0	0	0	0	0	0	0	0	0	2	0	0	0	0
Otu1781	0	0	0	0	0	0	0	0	9	0	0	0	0	0	0	0	0	0	0	0	0	0	0
Otu2794	0	0	0	0	0	0	0	0	0	0	0	0	0	0	0	0	0	2	0	0	0	0	0
Otu1858	0	0	0	0	0	0	0	0	0	0	0	0	0	0	0	0	6	0	0	0	0	0	0
Otu0112	0	0	0	0	0	0	0	0	0	0	0	16	4	0	0	0	0	5304	1	3	0	9	0
Otu0159	0	0	0	0	0	0	0	0	0	0	3	0	0	0	3	445	0	0	0	0	0	0	0
Otu3442	0	0	0	0	0	0	0	0	0	0	0	0	0	0	2	0	0	0	0	0	0	0	0
Otu0028	0	0	0	0	0	0	0	0	0	0	0	5	0	0	0	0	0	1	0	0	0	3935	0
Otu3734	0	0	0	0	0	0	7	1	5	1	0	0	0	0	0	0	0	0	0	0	0	0	0
Otu0474	0	0	0	0	0	0	0	0	0	0	0	1	116	0	0	0	0	267	0	10	0	45	0
Otu0788	0	0	0	0	0	0	0	0	0	0	0	4	3	0	0	0	0	10	0	29	0	44	0
Otu1083	0	0	0	0	0	0	0	0	23	0	0	0	0	0	0	0	0	0	0	0	0	0	0
Otu1853	0	0	0	0	0	6	0	0	5	0	0	0	0	0	0	0	0	0	0	0	0	0	0
Otu0178	0	0	0	0	0	0	0	0	0	0	0	0	364	0	0	0	0	3	3	3	0	39	0
Otu0879	0	0	0	0	0	0	0	0	0	0	0	0	0	3276	0	0	2523	0	0	0	0	0	0
Otu0206	0	0	0	0	0	0	0	0	0	0	0	0	64	0	0	0	0	79	1	623	0	123	31
Otu0279	0	0	0	0	0	0	0	2	0	2	0	57	56	0	0	0	0	61	0	130	0	292	0
Otu1671	0	0	0	0	0	0	0	0	0	0	0	0	3	0	0	0	0	0	0	9	0	0	0
Otu1084	0	0	0	0	0	0	0	0	0	0	0	8	0	0	2	0	0	0	28	0	0	0	0
Otu0305	0	0	0	0	0	0	0	0	0	0	0	0	242	0	0	0	0	2	34	96	0	108	0
Otu2029	0	0	0	0	0	0	0	0	0	0	0	0	16	0	0	0	0	0	10	0	0	2	0
Otu2292	0	0	0	0	0	0	172	20	0	5	0	0	0	0	0	0	0	0	0	0	0	0	0
Otu2070	0	0	0	0	0	0	5	2	0	9	0	0	0	0	0	0	0	0	0	0	0	0	0
Otu3232	0	0	0	0	0	0	0	0	0	0	0	0	0	0	0	0	0	10	0	0	0	0	0
Otu2446	0	0	0	0	0	0	0	0	0	0	0	7	0	0	0	0	0	0	0	0	0	0	0
Otu0425	0	0	0	0	0	0	0	0	0	0	0	0	0	0	27	99	0	0	0	0	52	0	0
Otu0543	0	0	0	0	0	0	0	0	0	0	1	99	0	0	8	5734	0	27	0	7	405	27	0
Otu0347	0	0	0	0	0	0	0	0	0	0	0	0	0	0	0	0	0	0	45	0	0	0	0
Otu0105	0	0	0	0	0	0	0	0	0	0	0	2	666	0	0	0	0	191	37	64	0	293	0
Otu1265	0	0	0	0	0	0	0	0	0	0	0	3	0	0	2	25	0	3	0	0	9	1	0
Otu0013	0	0	0	0	0	0	0	0	0	0	0	3	9741	0	0	0	0	587	395	294	2	44	0
Otu2539	0	0	0	0	0	0	2	0	153	2	0	0	0	0	0	0	0	0	0	0	0	0	0
Otu0421	0	0	0	0	0	0	0	0	0	0	0	72	0	0	0	0	0	126	0	7	0	9	0
Otu0150	0	0	0	0	0	0	0	0	0	0	0	3	0	0	0	3983	0	0	0	0	11	1	0
Otu0014	0	0	0	0	0	0	0	0	0	0	0	174	167	0	0	0	0	0	3652	0	0	3	0
Otu0124	0	0	0	0	0	0	0	0	0	0	0	1	1705	0	0	0	0	6	146	2	73	96	0
Otu2464	0	0	0	0	0	0	0	0	0	0	0	0	3	0	0	0	0	0	0	0	0	0	0
Otu2555	0	0	0	0	0	0	0	0	0	0	0	0	2	0	0	0	0	7	0	0	0	0	0
Otu3392	0	0	0	0	0	0	0	0	0	0	0	1152	0	0	0	0	0	0	0	0	0	0	0
Otu2225	0	0	0	0	0	0	1	0	0	1	0	0	0	0	0	0	0	0	0	0	0	0	0
Otu1254	0	0	0	0	0	0	0	0	0	0	0	20	0	0	0	0	0	3	0	0	0	4	0
Otu2355	0	0	0	0	0	0	0	0	0	0	0	0	0	0	0	0	0	0	0	0	0	286	0
Otu1067	0	0	0	0	0	0	0	0	0	0	0	0	0	0	41	4	0	0	0	0	0	0	0
Otu3274	0	0	0	0	0	0	0	0	0	0	0	0	0	0	0	0	0	0	0	0	2	0	0
SOTU1043	0	0	0	0	0	0	0	0	0	0	0	0	0	0	0	0	0	0	0	0	0	0	44
Otu2131	0	0	0	0	0	0	0	0	2	0	0	0	0	0	6	0	0	0	0	0	0	0	0
SOTU1016	0	0	0	0	0	0	0	0	0	0	0	0	0	0	0	0	0	0	0	0	0	0	295
Otu0626	0	0	0	0	0	0	0	0	0	0	0	0	0	0	0	126	0	0	0	0	0	0	0
Otu0544	0	0	0	0	0	0	0	0	0	0	0	0	0	0	0	80	0	0	0	0	0	0	0
Otu0019	0	0	0	0	0	0	0	0	0	0	0	7	1	0	39	0	0	12	401	0	7	2	103
Otu2566	0	0	0	0	0	0	0	0	0	0	0	0	0	0	0	0	0	0	0	6	0	0	0
SOTU1087	0	0	0	0	0	0	0	0	0	0	0	0	0	0	0	0	0	0	0	0	0	0	13
Otu3868	0	0	0	0	0	0	2	11	0	23	0	0	0	0	0	0	0	0	0	0	0	0	0
Otu1415	0	0	0	0	0	0	2	28	0	56	0	0	0	0	0	23	0	0	2	0	0	0	0
Otu1053	0	0	0	0	0	0	174	439	0	238	0	0	0	0	0	0	0	0	0	0	0	0	0
Otu0385	0	0	0	0	0	0	0	0	0	0	0	0	21	0	0	0	0	0	0	119	0	58	0
Otu2772	0	0	0	0	0	0	0	0	0	0	0	230	0	0	0	0	0	0	5	0	0	0	0
SOTU1058	0	0	0	0	0	0	0	0	0	0	0	0	0	0	0	0	0	0	0	0	0	0	36
Otu0910	0	0	0	0	0	0	0	0	0	0	0	10	4	0	0	0	0	2	0	25	0	49	0
Otu3370	0	0	0	0	0	0	0	0	3	0	0	0	0	0	0	0	0	0	0	0	0	0	0
Otu1701	0	0	0	0	0	0	0	0	0	0	0	0	0	0	0	0	0	0	0	0	0	0	3
Otu1461	0	0	0	0	0	0	0	0	0	0	0	0	0	0	0	107	0	1	0	0	211	2	0
Otu2655	0	0	0	0	0	0	0	0	0	0	0	0	0	0	0	0	0	0	0	0	0	10	0
Otu2634	0	0	0	0	0	0	0	0	70	0	0	0	0	0	0	0	0	0	0	0	0	0	0
Otu3493	0	0	0	0	0	0	0	0	0	0	0	0	0	0	0	0	0	35	0	0	0	0	0
Otu2335	0	0	0	0	0	0	0	0	0	0	0	0	1059	0	0	0	0	2	0	0	0	56	0
Otu0447	7	0	0	0	0	0	0	0	0	0	0	0	0	0	0	0	0	0	0	0	0	0	0
Otu1620	0	0	0	0	0	0	0	0	0	0	0	0	345	0	0	0	0	0	2	0	194	0	0
Otu2985	0	0	0	0	0	0	0	0	0	0	0	0	37	0	0	0	0	0	0	0	0	0	0
Otu1829	0	0	0	0	0	0	0	0	0	0	8	0	0	0	0	5	0	0	0	0	0	0	0
Otu3883	0	0	0	0	0	0	0	0	0	0	0	0	0	0	0	7	0	0	0	0	0	0	0
Otu3945	0	0	0	0	0	0	0	0	0	0	0	0	0	0	0	0	0	0	0	71	0	0	0
Otu3305	0	0	0	0	0	0	0	0	0	0	0	0	0	0	0	0	0	0	0	0	0	138	0
Otu0485	0	0	0	0	0	0	0	0	0	0	0	0	0	111	0	0	73	0	0	0	0	0	0
Otu3641	0	0	0	0	0	0	0	0	0	0	0	0	0	0	0	0	3	0	0	0	0	0	0
Otu1300	0	0	0	0	0	0	0	0	0	0	0	0	0	0	4	35	0	0	0	0	0	0	0
Otu2941	0	0	0	0	0	0	0	0	0	0	0	0	0	0	0	6	0	0	0	0	0	0	0
SOTU1022	0	0	0	0	0	0	0	0	0	0	0	0	0	0	0	0	0	0	0	0	0	0	124
Otu0587	0	0	0	0	0	0	0	0	4	0	0	0	0	0	0	0	0	0	0	0	0	0	0
Otu0851	0	0	0	0	0	0	0	0	0	0	0	2	2	0	975	645	0	101	108	139	250	123	0
Otu2284	0	0	0	0	0	0	0	0	1	0	0	0	0	0	0	0	0	0	0	0	0	0	0
Otu0944	0	0	0	0	0	0	0	0	0	0	0	1	0	0	0	0	0	0	24	0	0	0	0
Otu0867	0	0	0	0	0	0	0	0	0	0	0	13	20	0	0	0	0	4	0	4	0	42	0
SOTU1090	0	0	0	0	0	0	0	0	0	0	0	0	0	0	0	0	0	0	0	0	0	0	142
Otu3399	0	0	0	0	0	0	0	0	0	0	0	0	0	0	58	0	0	0	0	0	0	0	0
SOTU1005	0	0	0	0	0	0	0	0	0	0	0	0	0	0	0	0	0	0	0	0	0	0	5412
Otu0069	0	0	0	0	0	0	0	0	0	0	0	0	0	0	0	0	0	955	0	69	0	32	0
Otu1146	0	0	0	0	0	0	0	0	0	0	0	0	0	0	0	0	0	1	0	0	0	0	0
Otu1884	0	0	0	0	0	0	0	0	0	0	0	0	0	0	0	0	0	1	52	0	0	0	0
Otu2162	0	0	0	0	0	0	0	0	0	0	0	0	450	0	0	0	0	0	0	0	0	0	0
Otu3045	0	0	0	0	0	0	0	0	0	0	0	0	0	0	0	0	0	0	14	0	0	0	0
Otu3668	0	0	0	0	0	0	0	0	0	0	0	0	0	0	2	2	0	0	0	0	0	0	0
Otu2994	0	0	0	0	0	0	0	0	0	0	0	0	0	0	0	5	0	0	0	0	0	0	0
SOTU1137	0	0	0	0	0	0	0	0	0	0	0	0	0	0	0	0	0	0	0	0	0	0	3
Otu2969	0	0	0	0	0	0	3	1	0	0	0	0	0	0	0	0	0	0	0	0	0	0	0
SOTU1036	0	0	0	0	0	0	0	0	0	0	0	0	0	0	0	0	0	0	0	0	0	0	146
Otu3824	0	0	0	0	0	0	0	0	0	0	0	0	0	0	2	0	0	0	0	0	0	0	0
Otu2585	0	0	0	0	0	0	0	0	0	0	0	0	0	0	27	0	0	0	0	0	0	0	0
Otu0491	0	0	0	0	0	0	0	0	0	0	0	7	0	0	8	0	0	0	170	0	15	0	0
Otu0740	0	0	0	0	0	0	0	0	0	0	0	0	0	0	0	0	0	0	0	0	65	0	0
Otu2673	0	0	0	0	0	0	0	0	0	1	0	0	0	0	0	0	0	0	0	0	0	0	0
Otu0709	0	0	0	0	0	0	1	0	0	0	0	0	0	0	0	0	0	0	0	0	0	0	0
Otu0007	0	0	0	0	0	0	0	0	0	0	0	105	0	0	0	0	1	0	1	0	0	0	69
Otu2930	0	0	0	0	0	0	0	0	0	0	0	0	0	0	0	0	0	0	0	26	0	0	0
Otu3630	0	0	0	0	0	0	0	0	0	0	0	0	0	0	0	0	0	0	0	0	0	4	0
Otu2511	0	0	0	0	0	0	0	0	0	0	0	0	0	0	0	0	0	0	0	0	48	0	0
Otu3375	0	0	0	0	0	0	0	0	0	0	0	0	0	0	16	0	0	0	0	0	0	0	0
Otu2880	0	0	0	0	0	0	0	0	0	0	0	0	0	0	0	16	0	0	0	0	0	0	0
Otu0038	0	0	0	0	0	0	0	0	0	0	8	6	0	0	31	3261	0	0	0	0	6	1	0
Otu0059	0	0	0	0	0	0	1	2	0	0	0	0	0	0	0	0	0	5	62	0	0	0	0
Otu3423	0	0	0	0	0	0	1	0	4	0	0	0	0	0	0	0	0	0	0	0	0	0	0
SOTU1053	0	0	0	0	0	0	0	0	0	0	0	0	0	0	0	0	0	0	0	0	0	0	47
Otu3123	0	0	0	0	0	0	0	0	0	0	0	0	0	0	0	2	0	0	0	0	0	0	0
Otu0670	0	0	0	0	0	0	0	0	0	0	0	0	0	66	0	0	0	0	0	0	0	0	0
Otu1348	0	0	0	0	0	0	0	0	0	1	0	0	0	0	0	0	0	0	0	0	0	0	0
Otu3098	0	0	0	0	0	0	0	0	0	0	0	9	2	0	0	0	0	0	312	0	0	0	0
Otu2347	0	0	0	0	0	0	0	0	0	0	0	0	0	0	0	0	0	0	0	0	3	0	0
Otu1962	0	0	0	0	0	0	0	9	0	1	0	0	1	0	0	0	0	0	0	0	0	0	0
Otu1652	0	0	0	0	0	0	0	0	0	0	0	11	0	0	0	0	0	0	17	0	0	3	0
Otu1832	0	0	0	0	0	0	1	0	0	2	0	0	0	0	0	0	0	0	0	0	0	0	0
Otu0457	0	0	0	0	0	0	0	0	0	0	0	0	0	0	0	173	0	0	0	0	0	0	0
Otu2817	0	0	0	0	0	0	3	2	0	7	0	0	0	0	0	0	0	0	0	0	0	0	0
Otu3570	0	0	0	0	0	0	0	0	0	0	0	0	0	0	0	2	0	0	0	0	0	0	0
Otu1076	0	0	0	0	0	0	1	0	0	0	0	0	0	0	0	0	0	0	0	0	0	0	0
Otu3673	0	0	0	0	0	0	0	0	0	0	0	10	0	0	0	0	0	2	3	0	0	1	0
Otu0296	17	0	0	39	6	190	0	0	0	0	0	0	0	14	0	0	42	0	0	0	0	1	0
Otu3089	0	0	0	0	0	0	0	0	0	0	0	0	12	0	0	0	0	5	0	44	0	2	0
Otu1242	0	0	0	0	0	0	0	0	0	0	0	13	5	0	0	0	0	19	0	0	0	1	0
Otu2920	0	0	0	0	0	0	0	0	0	0	0	0	2	0	0	0	0	2	0	0	0	0	0
Otu3104	0	0	0	0	0	0	0	0	0	0	0	0	0	0	0	16	0	0	0	0	0	0	0
Otu0999	0	0	0	0	0	0	0	0	0	0	0	0	0	0	0	0	0	0	6	0	0	0	0
SOTU1092	0	0	0	0	0	0	0	0	0	0	0	0	0	0	0	0	0	0	0	0	0	0	5
Otu0762	0	0	0	0	0	0	0	0	0	0	0	1	7	0	0	0	0	10	0	41	0	35	0
Otu3638	0	0	0	0	0	0	0	0	0	0	0	0	0	0	0	0	0	2	0	0	0	0	0
Otu0839	0	0	0	0	0	0	0	0	0	0	0	0	0	0	108	33	0	0	0	0	0	0	0
Otu2902	0	0	0	0	0	0	0	0	0	0	0	0	0	0	0	0	0	0	0	0	5	0	0
Otu0581	0	0	0	0	0	0	0	0	0	0	0	0	0	0	6	2	0	0	0	0	101	0	0
Otu1479	0	0	0	0	0	0	0	0	0	0	0	0	0	0	0	0	0	0	5	0	0	0	3
Otu2807	0	0	0	0	0	0	0	0	0	0	0	0	0	0	0	0	0	0	32	0	0	0	0
Otu1108	0	0	0	0	0	0	0	0	0	0	0	0	0	0	0	0	0	0	0	0	27	0	0
Otu3156	0	0	0	0	0	0	0	0	0	0	0	0	68	0	0	0	0	80	4	577	0	249	0
Otu3767	0	0	0	0	0	0	0	0	0	0	0	1	0	1	1	0	2	0	0	0	0	0	0
Otu1848	0	0	0	0	0	0	0	0	0	0	0	0	0	0	0	0	0	17	0	7	0	1	0
Otu2627	0	0	0	0	0	0	0	0	0	0	5	0	0	0	0	35	0	0	0	0	0	0	0
Otu0189	0	0	0	0	0	0	0	0	0	0	0	0	0	0	0	18	0	342	0	10	0	5	0
Otu3792	0	0	0	0	0	0	1	7	0	5	0	0	0	0	0	0	0	0	0	0	0	0	0
Otu2021	0	0	0	0	0	0	0	0	0	0	0	0	0	8	0	0	0	0	0	0	0	0	0
Otu3804	0	0	0	0	0	0	0	0	0	0	0	0	0	0	0	0	0	0	0	0	4	0	0
Otu2377	0	0	0	0	0	0	0	0	0	0	0	0	14	0	0	0	0	0	0	0	0	4	0
Otu3749	0	0	0	0	0	0	0	4	0	1	4	0	0	0	10	4	0	0	0	0	2	0	0
Otu3923	0	0	0	0	0	0	0	0	0	0	0	52	178	0	0	0	0	0	0	48	0	173	0
Otu0185	0	0	0	0	0	0	0	0	0	0	0	679	1	0	0	1	0	370	276	0	0	235	0
Otu1513	0	0	0	0	0	0	0	0	0	0	0	0	0	20	0	0	3	0	0	0	0	0	0
Otu3439	0	0	0	0	0	0	0	0	0	0	0	0	0	0	0	2	0	0	0	0	0	0	0
Otu1095	0	0	0	0	0	0	0	2	0	2	0	3	0	0	6	2	0	0	17	0	0	5	198
Otu1793	0	0	0	0	0	0	0	0	0	0	0	2	0	0	0	0	0	0	0	0	0	0	0
Otu1574	0	0	0	0	0	0	0	0	0	0	0	7	0	0	0	0	0	21	0	0	0	1	0
Otu0212	0	0	0	0	0	0	0	0	0	0	0	0	504	0	0	0	0	0	0	19	0	0	0
Otu2598	0	0	0	0	0	0	0	6	0	0	0	0	0	0	0	0	0	0	0	0	0	0	0
Otu3407	0	0	0	0	0	0	0	0	0	0	0	0	0	0	0	0	2	0	0	0	0	0	0
Otu1413	0	0	0	0	0	0	0	0	0	0	0	0	0	0	0	0	0	0	0	0	0	1	0
Otu2540	0	0	0	0	0	0	0	0	0	0	0	0	0	0	0	3	0	0	0	0	0	0	0
Otu1540	0	0	0	0	0	0	0	0	0	1	0	0	0	0	0	0	0	0	0	0	0	0	0
Otu3512	0	0	0	0	0	0	0	0	0	0	0	0	0	0	0	0	2	0	0	0	0	0	0
Otu2704	0	0	0	0	0	0	2	3	0	2	0	0	0	0	0	0	0	0	0	0	0	0	0
Otu1225	0	0	0	0	0	0	0	0	0	0	0	23	0	0	0	0	0	0	1	0	0	5	0
Otu0956	0	0	0	0	0	0	1	0	0	0	0	0	0	0	0	0	0	0	0	0	0	0	0
Otu1651	0	0	0	0	0	0	0	0	0	0	0	279	23	0	0	0	0	0	212	0	0	1	0
Otu1135	0	0	0	0	0	0	0	0	0	0	0	0	48	0	0	0	0	55	0	24	0	57	0
Otu0675	0	0	0	0	0	0	0	0	0	0	0	0	0	0	0	191	0	0	0	0	0	0	0
Otu2823	0	0	0	0	0	0	0	0	0	0	0	0	0	0	10	63	0	0	0	0	0	0	0
Otu2948	0	0	0	0	0	0	0	2	0	2	0	0	0	0	0	0	0	0	0	0	0	0	0
